# Supplementary material for: 4-Carbamoylpyridinium perchlorate
Source: Acta Crystallogr Sect E Struct Rep Online. 2009 Oct 3;65(Pt 11):o2626. doi: 10.1107/S1600536809039026 (PMC2971442; doi:10.1107/S1600536809039026)
Supplement: Supplementary file 2 [file e-65-o2626-Isup2.hkl]

# 
# h,k,l, Fc-squared, Fo-squared, sigma(Fo-squared) and status flag 
# 
data_I
_shelx_title ' 1 in P2(1)/c' 
_shelx_refln_list_code          4 
_shelx_F_calc_maximum      217.97 
_exptl_crystal_F_000       456.00 
_reflns_d_resolution_high  0.7705 
 
loop_ 
 _symmetry_equiv_pos_as_xyz 
 'x, y, z' 
 '-x, y+1/2, -z+1/2' 
 '-x, -y, -z' 
 'x, -y-1/2, z-1/2' 
 
_cell_length_a    10.9353 
_cell_length_b    10.0816 
_cell_length_c     8.2021 
_cell_angle_alpha  90.000 
_cell_angle_beta   99.367 
_cell_angle_gamma  90.000 
 
_shelx_F_squared_multiplier     1.000 
 
loop_ 
 _refln_index_h 
 _refln_index_k 
 _refln_index_l 
 _refln_F_squared_calc 
 _refln_F_squared_meas 
 _refln_F_squared_sigma 
 _refln_observed_status 
   2   0   0     1171.15     1216.27     19.02 o 
   3   0   0    14699.99    15337.98    283.86 o 
   4   0   0     1208.33     1221.99     29.98 o 
   5   0   0     2515.72     2813.39     78.35 o 
   6   0   0      594.19      543.08     56.46 o 
   7   0   0      884.49     1033.91     80.64 o 
   8   0   0      174.85      182.40     17.90 o 
   9   0   0       41.44       38.43      9.00 o 
  10   0   0     1522.40     1824.49    154.96 o 
  11   0   0       22.27       20.00      9.88 o 
  12   0   0       35.55       32.88      9.27 o 
  13   0   0       98.96      103.10     18.77 o 
   2   1   0     3224.26     3193.44    115.24 o 
   3   1   0        9.01       10.61      0.83 o 
   4   1   0      564.91      605.18     17.50 o 
   5   1   0       28.90       24.32      2.27 o 
   6   1   0      132.33      136.50      7.93 o 
   7   1   0       43.67       56.23      6.55 o 
   8   1   0      467.72      522.48     27.54 o 
   9   1   0       15.84       12.93      4.13 o 
  10   1   0       35.33       35.99      6.67 o 
  11   1   0        2.49        8.19      4.81 o 
  12   1   0       45.74       43.11      9.67 o 
  13   1   0        5.28       15.79      6.30 o 
   0   2   0      734.48      658.92     21.12 o 
   1   2   0     1339.14     1394.73     22.37 o 
   2   2   0     1208.30     1319.89     21.20 o 
   3   2   0      753.09      732.64     25.67 o 
   4   2   0     2622.95     2538.68    129.70 o 
   5   2   0        4.19        7.35      1.13 o 
   6   2   0      664.10      798.00     30.45 o 
   7   2   0       23.75       34.75      4.43 o 
   8   2   0      102.85       91.89     10.33 o 
   9   2   0       64.24       68.50      8.33 o 
  10   2   0       59.64       53.99      7.83 o 
  11   2   0       88.04       76.74      9.94 o 
  12   2   0        1.29        3.37      3.87 o 
  13   2   0        0.18       -0.92      3.46 o 
   1   3   0     4826.18     4999.83    112.13 o 
   2   3   0      737.58      672.24     20.02 o 
   3   3   0       70.29       85.62      2.79 o 
   4   3   0     3547.29     3888.06     88.58 o 
   5   3   0       17.76        7.57      1.30 o 
   6   3   0     1085.20     1109.64     28.39 o 
   7   3   0       71.61       57.09      5.29 o 
   8   3   0      247.38      250.21     13.17 o 
   9   3   0      480.34      540.68     26.58 o 
  10   3   0       42.12       41.20      6.66 o 
  11   3   0       27.93       31.77      6.38 o 
  12   3   0       60.40       63.31      9.58 o 
  13   3   0        1.47        2.45      4.30 o 
   0   4   0        0.76        0.79      0.38 o 
   1   4   0      291.06      338.21     10.20 o 
   2   4   0       26.79       20.53      1.90 o 
   3   4   0      371.25      362.68     16.76 o 
   4   4   0      127.94      151.20      5.22 o 
   5   4   0       24.10       29.99      2.34 o 
   6   4   0      822.94      896.29     31.13 o 
   7   4   0      642.53      645.81     24.10 o 
   8   4   0       43.72       40.42      4.61 o 
   9   4   0      170.75      148.79     20.30 o 
  10   4   0      167.12      167.98     14.69 o 
  11   4   0        5.33       16.96      5.29 o 
  12   4   0        0.81        5.86      4.72 o 
  13   4   0        6.48        7.51      4.99 o 
   1   5   0       19.00       17.98      2.34 o 
   2   5   0       11.91       20.18      1.87 o 
   3   5   0      402.31      455.79     26.77 o 
   4   5   0       76.04       74.77      3.61 o 
   5   5   0       33.47       34.84      2.87 o 
   6   5   0       56.36       55.30      3.93 o 
   7   5   0      115.21      115.00      6.51 o 
   8   5   0      166.42      144.53     11.71 o 
   9   5   0       11.49        9.01      2.71 o 
  10   5   0        6.06        5.67      2.86 o 
  11   5   0        0.40        1.77      3.00 o 
  12   5   0        0.10        2.40      3.52 o 
   0   6   0        3.62        4.78      3.10 o 
   1   6   0      335.59      374.92     15.11 o 
   2   6   0        1.65       -0.69      0.99 o 
   3   6   0      870.55      946.06     30.10 o 
   4   6   0      142.05      149.28      7.36 o 
   5   6   0       23.32       25.91      3.15 o 
   6   6   0      203.50      199.76      9.34 o 
   7   6   0      200.09      178.70      9.74 o 
   8   6   0       73.23       64.15      6.06 o 
   9   6   0      246.06      203.82     13.17 o 
  10   6   0       32.71       32.38      7.00 o 
  11   6   0       39.54       27.31      6.67 o 
  12   6   0        3.41        4.63      5.01 o 
   1   7   0      189.05      210.61     11.69 o 
   2   7   0       74.32       64.47      6.22 o 
   3   7   0      585.38      595.58     39.84 o 
   4   7   0      434.77      476.31     31.20 o 
   5   7   0      263.93      279.92     14.26 o 
   6   7   0      551.68      532.27     24.24 o 
   7   7   0      302.38      299.13     15.57 o 
   8   7   0       31.42       45.97      6.44 o 
   9   7   0      101.52       76.86      8.22 o 
  10   7   0        2.75        0.89      2.59 o 
  11   7   0       16.43       22.76      7.13 o 
   0   8   0       19.75       20.88      6.36 o 
   1   8   0       47.77       64.36      7.79 o 
   2   8   0      379.37      352.53     19.44 o 
   3   8   0      136.89      149.25     10.82 o 
   4   8   0       34.93       39.93      7.01 o 
   5   8   0       20.55       19.81      3.72 o 
   6   8   0        0.32        0.92      2.00 o 
   7   8   0       15.81       15.49      3.38 o 
   8   8   0       30.40       24.12      5.68 o 
   9   8   0        4.71        2.88      2.99 o 
  10   8   0        5.01        3.60      3.13 o 
  11   8   0        2.02        1.95      4.13 o 
   1   9   0        3.19        8.69      3.98 o 
   2   9   0        0.03        3.48      3.09 o 
   3   9   0        3.43       13.53      4.93 o 
   4   9   0      143.21      173.36     14.69 o 
   5   9   0      103.45      107.96     10.32 o 
   6   9   0       29.15       26.22      4.55 o 
   7   9   0        4.80        8.31      4.44 o 
   8   9   0        0.61        2.08      2.83 o 
   9   9   0        0.75        3.44      4.21 o 
  10   9   0        0.75        6.06      6.61 o 
   0  10   0      628.07      614.40     48.86 o 
   1  10   0       21.80       23.17      5.25 o 
   2  10   0       75.40       89.93     10.06 o 
   3  10   0      354.62      422.99     28.58 o 
   4  10   0       67.49       86.65     10.87 o 
   5  10   0       21.97       26.94      6.23 o 
   6  10   0       70.27       68.30      9.21 o 
   7  10   0       38.40       55.13     14.86 o 
   8  10   0        1.49        5.86      5.22 o 
   9  10   0        1.23       -4.87      8.63 o 
   1  11   0       62.80       73.99      9.58 o 
   2  11   0      138.29      135.16     13.87 o 
   3  11   0        0.64        3.83      3.65 o 
   4  11   0        2.79        6.88      5.00 o 
   5  11   0       11.94       17.10      5.84 o 
   6  11   0        0.40       11.85      5.64 o 
   7  11   0        3.25        9.27      5.68 o 
   0  12   0        3.80        6.29      5.78 o 
   1  12   0        0.07        2.12      3.32 o 
   2  12   0        4.28        1.71      3.51 o 
   3  12   0        0.95        5.20      5.82 o 
   4  12   0        1.42       -2.11      4.21 o 
   5  12   0        4.71       12.72      5.88 o 
   1  13   0       25.89       47.99     16.63 o 
 -14   1   1        4.32        7.53      5.43 o 
 -13   1   1       13.49       30.67      8.39 o 
 -12   1   1        9.59       11.55      5.27 o 
 -11   1   1       53.38       43.36      8.08 o 
 -10   1   1       42.57       48.48      7.03 o 
  -9   1   1      322.25      344.49     21.39 o 
  -8   1   1        1.52       -0.25      2.07 o 
  -7   1   1     1065.78     1220.03     50.79 o 
  -6   1   1      183.92      163.10      6.55 o 
  -5   1   1      128.44      100.52      3.75 o 
  -4   1   1     1707.23     1883.17     53.22 o 
  -3   1   1     4169.17     3222.78     68.21 o 
  -2   1   1        0.15        3.88      1.02 o 
  -1   1   1       18.32       11.75      0.54 o 
   0   1   1      337.23      373.58      8.84 o 
   1   1   1     4176.39     4650.86     89.11 o 
   2   1   1      986.51     1187.40     21.35 o 
   3   1   1     1324.35     1492.15     31.55 o 
   4   1   1      350.82      484.77     15.68 o 
   5   1   1      549.37      546.97     25.02 o 
   6   1   1        0.04        1.51      1.28 o 
   7   1   1      154.98      158.55     10.18 o 
   8   1   1       91.46       84.94      6.89 o 
   9   1   1      368.30      372.03     21.62 o 
  10   1   1        4.71        5.65      3.48 o 
  11   1   1       22.03       30.03      6.82 o 
  12   1   1        6.22        2.09      3.49 o 
  13   1   1        9.67       15.13      6.69 o 
 -13   2   1        3.62       -0.18      4.17 o 
 -12   2   1       42.15       43.42      8.37 o 
 -11   2   1      310.58      354.40     28.19 o 
 -10   2   1      124.07      118.05     11.55 o 
  -9   2   1       34.45       34.89      5.65 o 
  -8   2   1      745.86      817.71     39.04 o 
  -7   2   1     1208.63     1312.02     59.96 o 
  -6   2   1      656.29      746.78     29.70 o 
  -5   2   1     1759.20     1616.08     38.64 o 
  -4   2   1      973.31      866.74     18.50 o 
  -3   2   1        1.35        1.56      0.64 o 
  -2   2   1      845.04      787.35     28.48 o 
  -1   2   1    22399.96    21185.51    320.14 o 
   0   2   1     1231.36     1203.35     38.22 o 
   1   2   1     1701.26     2026.60     45.48 o 
   2   2   1     5874.64     6330.62    121.34 o 
   3   2   1     1923.16     2121.22     43.14 o 
   4   2   1        3.76        8.57      1.47 o 
   5   2   1      898.41     1001.48     40.42 o 
   6   2   1      783.52      867.61     28.41 o 
   7   2   1      124.13      120.22      6.69 o 
   8   2   1      216.46      198.08     10.57 o 
   9   2   1     1320.10     1418.58     61.11 o 
  10   2   1       41.15       48.30      7.28 o 
  11   2   1       77.46       71.58      9.17 o 
  12   2   1       85.75       79.71     10.54 o 
  13   2   1       54.82       60.79     10.71 o 
 -13   3   1       22.28       26.56      7.25 o 
 -12   3   1        0.26        0.05      3.07 o 
 -11   3   1       26.87       28.58      6.60 o 
 -10   3   1        0.65        3.02      3.28 o 
  -9   3   1       68.95       40.50      6.19 o 
  -8   3   1      137.43      112.80     13.07 o 
  -7   3   1       11.91       10.10      2.37 o 
  -6   3   1      323.76      306.09     15.39 o 
  -5   3   1       79.05       84.27      4.28 o 
  -4   3   1      177.87      193.08      5.42 o 
  -3   3   1     1229.12     1233.38     29.27 o 
  -2   3   1      153.92      132.24      8.64 o 
  -1   3   1      318.66      309.26     12.70 o 
   0   3   1      834.90      827.66     32.82 o 
   1   3   1      654.20      659.93     21.61 o 
   2   3   1      312.46      371.11     11.48 o 
   3   3   1       46.42       49.39      2.27 o 
   4   3   1      338.43      394.21     10.69 o 
   5   3   1        1.69        1.94      1.12 o 
   6   3   1        1.57        1.02      1.55 o 
   7   3   1        5.90        5.27      2.73 o 
   8   3   1      118.03      121.27      8.71 o 
   9   3   1        0.67        4.66      3.06 o 
  10   3   1       16.79       16.03      4.35 o 
  11   3   1      174.92      144.35     13.38 o 
  12   3   1        0.01       -3.97      3.97 o 
  13   3   1        2.99       17.56      6.15 o 
 -13   4   1        0.10       -2.62      4.04 o 
 -12   4   1       10.54       10.29      5.06 o 
 -11   4   1        3.32       -0.91      2.98 o 
 -10   4   1        2.71        3.82      3.41 o 
  -9   4   1       55.39       56.88      6.91 o 
  -8   4   1      112.98      113.16     10.16 o 
  -7   4   1      364.12      390.51     16.94 o 
  -6   4   1       63.31       66.45      3.69 o 
  -5   4   1      563.09      544.30     21.24 o 
  -4   4   1     2117.93     2152.70     51.79 o 
  -3   4   1      118.55      119.04      6.27 o 
  -2   4   1       50.36       34.86      2.59 o 
  -1   4   1      391.72      355.67     13.25 o 
   0   4   1      365.05      435.04     21.38 o 
   1   4   1       79.51       82.02      4.76 o 
   2   4   1     1434.25     1529.74     46.65 o 
   3   4   1       86.16       69.12      5.40 o 
   4   4   1       55.08       71.56      3.61 o 
   5   4   1     1620.26     1877.35     62.14 o 
   6   4   1      413.37      469.70     18.54 o 
   7   4   1       30.51       35.72      3.56 o 
   8   4   1       39.92       39.36      4.91 o 
   9   4   1        1.96        4.47      2.67 o 
  10   4   1       34.84       25.89      3.98 o 
  11   4   1        8.44        9.79      4.32 o 
  12   4   1       19.34       17.61      5.61 o 
  13   4   1        6.67        4.54      4.33 o 
 -13   5   1       52.03       56.63     13.62 o 
 -12   5   1       71.08       72.38     10.41 o 
 -11   5   1        4.40        1.92      3.36 o 
 -10   5   1      107.61      111.56     12.04 o 
  -9   5   1      102.02       93.86      7.47 o 
  -8   5   1       33.53       31.96      4.20 o 
  -7   5   1      106.22      100.69      6.48 o 
  -6   5   1      518.40      481.83     15.95 o 
  -5   5   1      401.21      412.66     17.89 o 
  -4   5   1      112.24      118.27      6.19 o 
  -3   5   1      144.35      144.88     11.02 o 
  -2   5   1      555.81      533.21     15.30 o 
  -1   5   1       29.56       20.74      2.32 o 
   0   5   1     1679.10     1780.28     49.97 o 
   1   5   1        2.86        7.17      1.62 o 
   2   5   1      526.73      577.24     31.46 o 
   3   5   1     1910.12     2250.94    130.33 o 
   4   5   1      809.19      762.03     28.76 o 
   5   5   1      281.00      294.48     11.05 o 
   6   5   1      347.56      350.33     13.23 o 
   7   5   1      535.26      541.09     20.55 o 
   8   5   1      395.63      374.73     15.76 o 
   9   5   1       23.63       21.87      4.10 o 
  10   5   1      138.27      120.27     14.04 o 
  11   5   1      117.75      106.92     11.38 o 
  12   5   1        0.78        1.61      3.29 o 
 -12   6   1        0.17       -0.32      3.91 o 
 -11   6   1        0.93       -0.07      2.79 o 
 -10   6   1        0.01        6.49      3.77 o 
  -9   6   1        7.91        9.53      3.32 o 
  -8   6   1       28.20       25.79      4.02 o 
  -7   6   1       96.43       86.94      6.15 o 
  -6   6   1       11.42       11.52      2.20 o 
  -5   6   1        2.64        1.68      1.39 o 
  -4   6   1       60.98       53.19      5.08 o 
  -3   6   1      143.20      131.52      6.61 o 
  -2   6   1      816.49      900.45     33.58 o 
  -1   6   1      111.97       99.67      5.79 o 
   0   6   1       23.55       30.38      3.42 o 
   1   6   1       32.64       55.03      5.68 o 
   2   6   1      219.89      223.49     10.80 o 
   3   6   1        2.51        5.18      3.00 o 
   4   6   1        0.04        2.68      1.81 o 
   5   6   1      177.30      175.87      9.46 o 
   6   6   1       23.66       22.58      2.98 o 
   7   6   1      237.87      243.74     12.44 o 
   8   6   1        4.27        6.90      4.37 o 
   9   6   1       34.20       36.11      4.87 o 
  10   6   1       13.73       10.73      3.58 o 
  11   6   1        1.31        0.86      2.98 o 
  12   6   1        0.84       -4.88      5.44 o 
 -11   7   1        0.81        7.63      5.76 o 
 -10   7   1        2.28        3.94      4.41 o 
  -9   7   1       71.18       56.10      9.49 o 
  -8   7   1      115.90      123.24     11.18 o 
  -7   7   1       77.93       78.20      7.12 o 
  -6   7   1       13.30        7.66      3.01 o 
  -5   7   1       44.91       44.03      5.51 o 
  -4   7   1       38.09       33.08      4.91 o 
  -3   7   1      175.04      150.96     14.06 o 
  -2   7   1        8.27        6.77      1.49 o 
  -1   7   1      144.30      152.26      9.50 o 
   0   7   1       64.31       68.09      6.11 o 
   1   7   1      176.96      207.71     13.02 o 
   2   7   1       23.67       24.39      3.70 o 
   3   7   1       13.99       20.57      2.88 o 
   4   7   1       22.98       28.48      3.82 o 
   5   7   1       29.82       27.18      4.10 o 
   6   7   1      345.23      306.06     14.13 o 
   7   7   1      153.97      126.70      7.84 o 
   8   7   1        3.09        0.42      1.94 o 
   9   7   1        0.01       -1.65      2.52 o 
  10   7   1        0.01        5.60      3.26 o 
  11   7   1       25.53       23.70      7.14 o 
 -11   8   1       48.82       55.68     10.68 o 
 -10   8   1       41.80       32.84      8.35 o 
  -9   8   1       34.67       29.10      5.81 o 
  -8   8   1       34.90       25.24      6.16 o 
  -7   8   1        3.98        1.83      2.52 o 
  -6   8   1       11.55       12.18      3.38 o 
  -5   8   1        2.76        6.25      2.51 o 
  -4   8   1      570.50      646.67     59.34 o 
  -3   8   1        3.36        5.16      3.00 o 
  -2   8   1      390.94      435.82     22.98 o 
  -1   8   1      606.46      650.43     31.97 o 
   0   8   1      225.96      294.50     18.20 o 
   1   8   1       10.55       18.18      4.35 o 
   2   8   1      556.74      613.08     31.78 o 
   3   8   1      156.21      188.65     12.75 o 
   4   8   1        5.98       13.07      3.09 o 
   5   8   1        4.71        6.74      2.66 o 
   6   8   1      187.31      205.16     12.58 o 
   7   8   1       15.95       15.43      3.76 o 
   8   8   1       71.89       50.28      7.94 o 
   9   8   1       76.61       78.01     10.47 o 
  10   8   1       25.43       18.23      6.00 o 
 -10   9   1       17.48       30.51     10.09 o 
  -9   9   1       32.99       32.47      8.13 o 
  -8   9   1       16.90       10.55      4.48 o 
  -7   9   1       73.24       59.17      6.86 o 
  -6   9   1       76.03       66.03      7.08 o 
  -5   9   1       61.43       79.10      9.58 o 
  -4   9   1      194.38      212.71     16.58 o 
  -3   9   1      316.83      327.44     19.99 o 
  -2   9   1       86.17       85.13      8.96 o 
  -1   9   1        2.13        3.22      2.87 o 
   0   9   1       35.96       37.64      5.81 o 
   1   9   1      436.72      468.54     27.35 o 
   2   9   1      514.82      645.66     36.91 o 
   3   9   1       22.39       30.23      5.56 o 
   4   9   1      114.84      160.46     14.42 o 
   5   9   1      156.82      156.64     13.01 o 
   6   9   1        5.87        5.92      2.96 o 
   7   9   1       26.58       36.94      5.52 o 
   8   9   1       37.66       35.54      7.45 o 
   9   9   1       13.47        7.98      5.11 o 
  -9  10   1        3.51       -0.13      3.58 o 
  -8  10   1        7.68       10.36      7.20 o 
  -7  10   1        3.47       12.57      6.31 o 
  -6  10   1        0.02        0.25      2.89 o 
  -5  10   1        5.36       11.64      4.48 o 
  -4  10   1       29.28       34.41      7.16 o 
  -3  10   1        5.57        4.29      3.57 o 
  -2  10   1        2.01        4.29      3.61 o 
  -1  10   1        9.75       13.76      4.76 o 
   0  10   1        1.68       10.86      5.38 o 
   1  10   1       11.06       20.67      5.19 o 
   2  10   1       83.13       83.23      9.84 o 
   3  10   1        4.05       10.45      4.53 o 
   4  10   1       20.16       24.01      9.00 o 
   5  10   1        0.00        7.19      3.96 o 
   6  10   1        1.33       -0.11      2.53 o 
   7  10   1        2.44        1.48      3.66 o 
   8  10   1        3.43        6.89      5.36 o 
  -7  11   1        4.35        5.59      5.52 o 
  -6  11   1       14.43       20.01      7.18 o 
  -5  11   1       18.33       31.04      6.89 o 
  -4  11   1        0.72        5.11      4.35 o 
  -3  11   1       41.52       51.84      9.01 o 
  -2  11   1       63.84       70.62     10.06 o 
  -1  11   1        0.21        3.25      3.89 o 
   0  11   1       29.87       37.10      6.91 o 
   1  11   1        7.58       16.41      5.32 o 
   2  11   1       22.06       35.70      7.60 o 
   3  11   1        1.29        6.32      4.80 o 
   4  11   1        9.53       18.05      6.36 o 
   5  11   1       17.30       12.45      4.93 o 
   6  11   1        0.09        0.07      2.91 o 
   7  11   1        2.56        2.97      4.82 o 
  -5  12   1       53.02       58.84     10.99 o 
  -4  12   1       48.98       54.88     12.21 o 
  -3  12   1       10.95        7.39      4.89 o 
  -2  12   1        8.12        6.66      4.51 o 
  -1  12   1       16.41       13.46      6.07 o 
   0  12   1       11.61       12.72      5.02 o 
   1  12   1        5.60        9.06      5.71 o 
   2  12   1       42.63       49.31      8.97 o 
   3  12   1       66.40       71.23     11.28 o 
   4  12   1        2.17       -0.88      4.04 o 
   5  12   1       64.88       61.69     10.67 o 
  -1  13   1        3.73        8.54      8.31 o 
   0  13   1       25.53       33.99     14.12 o 
 -14   0   2        0.73        3.10     11.27 o 
 -13   0   2       68.57       83.50     17.91 o 
 -12   0   2      383.49      481.63     53.16 o 
 -11   0   2        8.22       13.36     10.65 o 
 -10   0   2       27.25       47.06     10.00 o 
  -9   0   2      556.97      742.13     61.55 o 
  -8   0   2      511.40      587.44     42.67 o 
  -7   0   2      308.60      322.23     22.81 o 
  -6   0   2     1624.74     1855.72     96.35 o 
  -5   0   2      990.35      743.72     58.52 o 
  -4   0   2      198.39      190.43     16.70 o 
  -3   0   2       59.71       35.23      3.44 o 
  -2   0   2    47511.41    36377.63   1045.00 o 
  -1   0   2       61.97       39.89      4.80 o 
   0   0   2      330.73      307.63     34.09 o 
   1   0   2    15666.03    15520.69    294.70 o 
   2   0   2      290.98      270.11     13.61 o 
   3   0   2     1243.90     1585.78     45.73 o 
   4   0   2     1056.29     1281.33     42.31 o 
   5   0   2      191.60      212.84     10.10 o 
   6   0   2       17.78       20.02      3.09 o 
   7   0   2        1.60        1.20      2.18 o 
   8   0   2     1609.83     1651.28     76.70 o 
   9   0   2        6.56        8.16      7.33 o 
  10   0   2      170.82      148.86     32.29 o 
  11   0   2      552.50      520.41    101.59 o 
  12   0   2       17.29       21.63      8.03 o 
  13   0   2       54.72       76.74     26.65 o 
 -14   1   2       17.62       22.34      8.40 o 
 -13   1   2       12.25        7.48      5.74 o 
 -12   1   2       16.59       24.20      6.67 o 
 -11   1   2        2.64        6.24      6.06 o 
 -10   1   2      178.11      183.27     15.14 o 
  -9   1   2       38.80       60.00      7.95 o 
  -8   1   2        8.50       11.20      3.45 o 
  -7   1   2      212.69      185.63     14.63 o 
  -6   1   2      470.04      495.58     21.70 o 
  -5   1   2        2.07        3.73      1.03 o 
  -4   1   2      213.87      197.52      8.62 o 
  -3   1   2     2829.71     2461.86     44.46 o 
  -2   1   2     1997.14     1660.93     40.13 o 
  -1   1   2      380.86      319.66     15.69 o 
   0   1   2     3524.27     3081.19     57.44 o 
   1   1   2      777.19      766.34     18.13 o 
   2   1   2      587.37      661.24     16.44 o 
   3   1   2        9.80        8.92      1.11 o 
   4   1   2      631.80      840.47     20.25 o 
   5   1   2      294.75      346.27     10.21 o 
   6   1   2        4.42        5.71      1.63 o 
   7   1   2      133.24      117.06     10.33 o 
   8   1   2       31.72       30.22      3.44 o 
   9   1   2       83.32       80.90      9.69 o 
  10   1   2      153.66      142.74     12.72 o 
  11   1   2        4.71        9.86      4.20 o 
  12   1   2       26.90       26.05      6.43 o 
  13   1   2       11.00       11.06      5.06 o 
 -14   2   2        1.66        9.37      8.36 o 
 -13   2   2       10.81       14.78      6.77 o 
 -12   2   2        4.02       13.57      5.69 o 
 -11   2   2        0.89        0.35      3.05 o 
 -10   2   2      123.36      137.69     12.31 o 
  -9   2   2        2.66        6.22      3.56 o 
  -8   2   2      131.00      146.07     10.75 o 
  -7   2   2      212.86      232.08     12.82 o 
  -6   2   2      464.86      441.18     26.57 o 
  -5   2   2      415.43      311.16     17.25 o 
  -4   2   2      477.18      513.81     14.89 o 
  -3   2   2      149.63      147.65     14.01 o 
  -2   2   2       70.50       51.44      2.69 o 
  -1   2   2     1903.99     1891.22     34.35 o 
   0   2   2      324.66      350.25      8.13 o 
   1   2   2      827.50      894.72     17.09 o 
   2   2   2      172.13      177.96      4.51 o 
   3   2   2      582.91      684.78     17.40 o 
   4   2   2       40.67       50.38      2.74 o 
   5   2   2        2.75       10.24      1.59 o 
   6   2   2       81.93       90.05      4.84 o 
   7   2   2      159.38      142.05      7.28 o 
   8   2   2       59.58       56.20      4.50 o 
   9   2   2      149.96      144.22      9.99 o 
  10   2   2        0.98        6.35      3.74 o 
  11   2   2        2.55        0.02      2.52 o 
  12   2   2        8.82        6.90      4.12 o 
  13   2   2        4.22        4.10      4.24 o 
 -13   3   2       11.76       22.95      7.50 o 
 -12   3   2        0.00        2.40      3.73 o 
 -11   3   2       81.73       84.93      9.94 o 
 -10   3   2       49.68       47.97      7.17 o 
  -9   3   2        0.98        0.64      3.07 o 
  -8   3   2      314.39      354.56     16.73 o 
  -7   3   2       38.05       36.00      6.37 o 
  -6   3   2      526.30      536.08     18.83 o 
  -5   3   2      130.72      130.17      4.81 o 
  -4   3   2      356.83      336.53      9.06 o 
  -3   3   2      542.52      534.99     47.22 o 
  -2   3   2       27.92       31.85      3.55 o 
  -1   3   2      972.74      867.48     25.86 o 
   0   3   2        2.44        0.88      0.65 o 
   1   3   2      519.88      591.17     12.12 o 
   2   3   2     3564.10     4017.64     88.45 o 
   3   3   2      119.01      196.32      6.43 o 
   4   3   2      250.31      244.46      8.00 o 
   5   3   2      556.22      630.19     18.76 o 
   6   3   2      182.60      191.74      8.33 o 
   7   3   2      725.47      813.56     28.47 o 
   8   3   2      140.61      133.62      7.56 o 
   9   3   2       25.10       23.62      5.95 o 
  10   3   2      132.57      124.46     10.02 o 
  11   3   2       13.13       16.52      5.15 o 
  12   3   2       24.13       28.48      6.91 o 
 -13   4   2        2.39       -0.17      3.60 o 
 -12   4   2        6.27        4.49      3.87 o 
 -11   4   2       37.79       39.45      7.14 o 
 -10   4   2        7.09        9.32      6.53 o 
  -9   4   2      135.57      118.52     10.88 o 
  -8   4   2      458.90      475.90     23.17 o 
  -7   4   2       40.59       40.24      4.06 o 
  -6   4   2      322.11      317.20     13.57 o 
  -5   4   2      116.27      112.90      4.89 o 
  -4   4   2       46.36       38.67      3.60 o 
  -3   4   2       50.42       63.42      5.24 o 
  -2   4   2       20.73       10.85      1.42 o 
  -1   4   2       50.19       31.94      3.72 o 
   0   4   2       12.39       20.12      1.47 o 
   1   4   2     2083.34     1897.15     40.70 o 
   2   4   2     1135.41     1304.49     44.44 o 
   3   4   2      737.95      899.95     22.84 o 
   4   4   2     1315.05     1544.04     42.50 o 
   5   4   2      808.84      901.17     27.81 o 
   6   4   2      327.19      356.84     13.68 o 
   7   4   2       50.79       53.85      4.38 o 
   8   4   2      857.84      931.60     51.63 o 
   9   4   2       96.17      105.56      9.06 o 
  10   4   2        3.34        2.31      2.66 o 
  11   4   2       46.59       48.76      7.48 o 
  12   4   2       47.40       36.49      7.31 o 
 -13   5   2        2.26        6.23      6.01 o 
 -12   5   2        2.84        3.43      4.00 o 
 -11   5   2        0.27       -0.02      3.21 o 
 -10   5   2       24.93       25.05      5.54 o 
  -9   5   2        1.22       -0.82      2.20 o 
  -8   5   2        1.71        1.18      1.99 o 
  -7   5   2       58.00       51.59      4.06 o 
  -6   5   2       28.09       23.77      2.53 o 
  -5   5   2       14.65       14.89      2.09 o 
  -4   5   2       80.66       73.35      3.78 o 
  -3   5   2       25.86       18.31      2.01 o 
  -2   5   2      345.60      327.74     11.06 o 
  -1   5   2        1.62        4.56      1.13 o 
   0   5   2      798.80      948.65     26.90 o 
   1   5   2        1.64        4.59      1.32 o 
   2   5   2        0.04        4.46      1.93 o 
   3   5   2       69.10       81.14      5.56 o 
   4   5   2      125.83      142.21      6.18 o 
   5   5   2      162.20      153.04      7.22 o 
   6   5   2      293.32      318.55     14.71 o 
   7   5   2       54.97       45.13      4.27 o 
   8   5   2       22.54       17.61      3.17 o 
   9   5   2       27.26       25.46      4.35 o 
  10   5   2       12.64        8.54      3.47 o 
  11   5   2        6.10        7.20      4.04 o 
  12   5   2        0.37        3.54      4.04 o 
 -12   6   2       12.06       18.91      7.97 o 
 -11   6   2       87.74       99.32     13.61 o 
 -10   6   2       47.10       52.13      7.70 o 
  -9   6   2       12.85       13.47      3.45 o 
  -8   6   2       17.85       17.59      3.15 o 
  -7   6   2        0.24        0.07      1.38 o 
  -6   6   2        1.65        0.52      1.28 o 
  -5   6   2      600.79      640.42     25.77 o 
  -4   6   2        6.15        5.38      1.60 o 
  -3   6   2      752.78      810.36     45.79 o 
  -2   6   2       55.08       41.60      3.44 o 
  -1   6   2        4.15        4.02      1.19 o 
   0   6   2      258.58      257.22     11.87 o 
   1   6   2      287.60      295.15     10.39 o 
   2   6   2      366.46      373.16     18.76 o 
   3   6   2        1.25        1.65      1.20 o 
   4   6   2      101.98      108.58      5.65 o 
   5   6   2     1197.82     1202.95     43.76 o 
   6   6   2      160.06      173.76     11.80 o 
   7   6   2      346.04      339.74     17.62 o 
   8   6   2      123.45      127.13      8.65 o 
   9   6   2       21.81       25.70      4.35 o 
  10   6   2        0.71        2.26      2.56 o 
  11   6   2       14.65        9.36      5.29 o 
 -11   7   2       18.97       23.68      7.98 o 
 -10   7   2       27.81       34.61      8.17 o 
  -9   7   2       65.38       76.44      9.20 o 
  -8   7   2      147.15      124.45     11.03 o 
  -7   7   2      166.54      143.99      9.65 o 
  -6   7   2      231.87      260.89     14.00 o 
  -5   7   2      342.82      311.68     15.84 o 
  -4   7   2      130.23      126.06     10.55 o 
  -3   7   2      485.54      515.22     30.07 o 
  -2   7   2        1.01        7.31      3.70 o 
  -1   7   2      190.36      211.29     11.78 o 
   0   7   2      340.51      316.37     21.43 o 
   1   7   2      378.32      392.14     22.42 o 
   2   7   2      390.88      397.53     16.94 o 
   3   7   2      379.21      417.91     16.93 o 
   4   7   2      937.90     1063.44     80.28 o 
   5   7   2      458.91      492.77     22.54 o 
   6   7   2       89.27      104.21      6.54 o 
   7   7   2      401.80      371.61     16.95 o 
   8   7   2       24.62       22.67      4.10 o 
   9   7   2       28.59       21.34      5.04 o 
  10   7   2      136.48      116.58     15.17 o 
  11   7   2        0.07        3.54      4.31 o 
 -11   8   2        0.25        6.10      5.09 o 
 -10   8   2       10.39       15.69      6.11 o 
  -9   8   2       23.03       26.66      5.90 o 
  -8   8   2       40.61       31.34      6.56 o 
  -7   8   2        8.14        7.71      2.80 o 
  -6   8   2       12.98       11.83      3.20 o 
  -5   8   2        1.86       11.52      3.14 o 
  -4   8   2      265.42      279.15     25.94 o 
  -3   8   2        5.83        7.78      2.59 o 
  -2   8   2       51.62       53.95      6.17 o 
  -1   8   2      259.06      263.68     15.85 o 
   0   8   2      100.34      114.15      9.45 o 
   1   8   2      232.55      239.02     15.10 o 
   2   8   2       99.90      103.02      8.28 o 
   3   8   2        0.75       -0.39      2.43 o 
   4   8   2        5.72        5.14      2.67 o 
   5   8   2        0.03        6.40      3.30 o 
   6   8   2        5.28        3.61      2.49 o 
   7   8   2        9.80        4.75      2.77 o 
   8   8   2        0.13        5.00      3.39 o 
   9   8   2        6.01        3.24      3.36 o 
  10   8   2       45.30       47.50      9.08 o 
 -10   9   2        0.11       -2.75      5.68 o 
  -9   9   2        4.07        5.28      5.04 o 
  -8   9   2       24.28       14.07      4.92 o 
  -7   9   2       44.29       42.33      7.95 o 
  -6   9   2       36.60       25.78      4.29 o 
  -5   9   2       32.63       37.45      6.63 o 
  -4   9   2       28.95       33.95      6.23 o 
  -3   9   2        0.77        3.45      2.74 o 
  -2   9   2        0.00       -1.71      2.50 o 
  -1   9   2      158.00      156.69     12.22 o 
   0   9   2       55.14       52.39      6.79 o 
   1   9   2       53.92       64.67      7.72 o 
   2   9   2      150.37      170.22     13.46 o 
   3   9   2       87.40       97.72      9.34 o 
   4   9   2       19.56       30.10      5.83 o 
   5   9   2        0.54        2.95      2.79 o 
   6   9   2       16.28       26.16      5.23 o 
   7   9   2        0.34        1.50      3.19 o 
   8   9   2        0.00       -2.17      5.15 o 
   9   9   2       31.74       22.41      7.08 o 
  -9  10   2       49.11       47.24     11.02 o 
  -8  10   2       26.06       24.70      7.54 o 
  -7  10   2        0.99       -2.58      4.30 o 
  -6  10   2       46.05       50.06      8.06 o 
  -5  10   2      176.49      194.07     16.21 o 
  -4  10   2        2.62        1.61      3.25 o 
  -3  10   2       13.40       16.73      4.75 o 
  -2  10   2      471.28      510.38     31.92 o 
  -1  10   2       33.95       33.96      6.22 o 
   0  10   2       18.68       23.43      5.66 o 
   1  10   2      399.98      448.62     30.00 o 
   2  10   2       41.82       58.60      8.20 o 
   3  10   2      100.75       99.08     10.29 o 
   4  10   2      109.09      151.68     19.58 o 
   5  10   2       51.21       72.00      9.26 o 
   6  10   2        6.08       10.93      4.55 o 
   7  10   2       20.15       25.17      7.25 o 
   8  10   2       31.81       24.98      8.20 o 
  -7  11   2        2.91       12.33     11.11 o 
  -6  11   2        3.82        2.15      4.21 o 
  -5  11   2       13.24       11.37      4.77 o 
  -4  11   2       80.06      101.55     13.19 o 
  -3  11   2       32.35       33.84      6.83 o 
  -2  11   2        0.10       -0.96      2.81 o 
  -1  11   2       94.11      114.98     13.11 o 
   0  11   2       94.52       73.54      9.17 o 
   1  11   2       18.42       29.20      6.03 o 
   2  11   2       14.77       22.30      6.04 o 
   3  11   2       26.99       33.51      6.93 o 
   4  11   2        3.64        5.05      4.38 o 
   5  11   2        7.73        2.20      3.98 o 
   6  11   2       27.88       33.54      7.36 o 
  -5  12   2        9.19       11.22      6.15 o 
  -4  12   2        7.70        5.71      4.51 o 
  -3  12   2        3.56       16.15      6.75 o 
  -2  12   2        5.15       10.12      6.79 o 
  -1  12   2        6.35       21.48      9.68 o 
   0  12   2        0.00        1.13      3.49 o 
   1  12   2        2.53        9.68      5.38 o 
   2  12   2        0.30        6.62      4.28 o 
   3  12   2        2.23        3.55      4.25 o 
   4  12   2        0.02       -1.42      4.23 o 
 -14   1   3        2.67        2.22      7.23 o 
 -13   1   3        1.05        3.58      4.16 o 
 -12   1   3        5.74       22.30      5.88 o 
 -11   1   3       68.06       67.73      9.59 o 
 -10   1   3        9.13       17.70      4.42 o 
  -9   1   3       48.58       64.64      7.42 o 
  -8   1   3      120.33      121.84      9.74 o 
  -7   1   3      184.38      156.71     14.49 o 
  -6   1   3       53.84       43.54      3.38 o 
  -5   1   3      499.24      457.29     30.74 o 
  -4   1   3      359.76      323.07      8.11 o 
  -3   1   3       33.42       35.38      2.88 o 
  -2   1   3      996.51      963.32     48.54 o 
  -1   1   3        0.24       -0.44      0.96 o 
   0   1   3     1140.20     1136.04     35.56 o 
   1   1   3       39.42       33.79      2.79 o 
   2   1   3      981.22     1166.87     40.32 o 
   3   1   3       32.66       31.77      1.93 o 
   4   1   3        7.74       11.36      1.52 o 
   5   1   3       14.71       21.47      2.32 o 
   6   1   3       20.73       31.88      3.07 o 
   7   1   3      292.15      289.21     12.18 o 
   8   1   3       20.48       21.59      3.00 o 
   9   1   3       98.24       99.45      6.73 o 
  10   1   3       11.58       12.55      4.36 o 
  11   1   3       60.59       54.43      8.44 o 
  12   1   3       37.84       24.96      6.41 o 
 -13   2   3       55.97       65.37     10.77 o 
 -12   2   3        0.14       -1.72      3.22 o 
 -11   2   3        2.55        4.39      4.31 o 
 -10   2   3       84.17       94.11     10.38 o 
  -9   2   3      467.16      544.03     30.36 o 
  -8   2   3       24.11       22.48      4.38 o 
  -7   2   3      559.71      560.96     43.61 o 
  -6   2   3      345.29      292.53     18.27 o 
  -5   2   3      130.03      105.83      6.38 o 
  -4   2   3      237.71      209.37     21.09 o 
  -3   2   3     2116.65     1802.26     60.36 o 
  -2   2   3       42.59       29.67      3.25 o 
  -1   2   3       28.70       24.09      2.19 o 
   0   2   3     2068.78     1785.35     71.90 o 
   1   2   3     3366.51     3073.57    136.64 o 
   2   2   3       32.53       32.79      2.24 o 
   3   2   3      787.17      809.78     38.95 o 
   4   2   3      510.09      480.77     13.28 o 
   5   2   3        5.79        9.79      1.74 o 
   6   2   3        1.80        3.59      1.63 o 
   7   2   3     1436.29     1536.73     49.69 o 
   8   2   3       65.85       75.01      7.02 o 
   9   2   3       34.55       36.10      4.00 o 
  10   2   3      394.88      370.68     23.81 o 
  11   2   3       88.25       78.67      9.35 o 
  12   2   3       14.32        9.50      4.47 o 
 -13   3   3        2.58        9.53      5.16 o 
 -12   3   3        0.23        1.23      3.68 o 
 -11   3   3        5.74        3.86      3.60 o 
 -10   3   3       29.21       32.50      6.22 o 
  -9   3   3       22.25       15.92      4.06 o 
  -8   3   3        3.45        2.82      1.92 o 
  -7   3   3        5.76        6.32      2.08 o 
  -6   3   3       56.03       35.73      3.00 o 
  -5   3   3       39.22       31.55      2.71 o 
  -4   3   3       56.06       52.33      3.41 o 
  -3   3   3        9.40       16.43      2.69 o 
  -2   3   3      487.56      368.87     18.38 o 
  -1   3   3     2911.13     2827.20     63.62 o 
   0   3   3        9.44       10.58      1.26 o 
   1   3   3      602.81      527.39     12.46 o 
   2   3   3     1280.50     1351.14     68.95 o 
   3   3   3      154.49      154.02      6.87 o 
   4   3   3       40.15       34.68      2.70 o 
   5   3   3        2.21        0.51      1.24 o 
   6   3   3       11.86       13.36      2.71 o 
   7   3   3      180.94      197.75      9.95 o 
   8   3   3        6.83        7.67      2.31 o 
   9   3   3      477.87      397.19     29.58 o 
  10   3   3        0.19        3.42      2.96 o 
  11   3   3        2.06        9.27      6.55 o 
  12   3   3        5.59        2.84      4.05 o 
 -13   4   3        1.93        5.93      4.66 o 
 -12   4   3       13.19       19.59      5.95 o 
 -11   4   3       10.71       20.83      5.24 o 
 -10   4   3       13.10       24.17      5.82 o 
  -9   4   3       19.78       20.95      3.24 o 
  -8   4   3       13.87       15.74      3.03 o 
  -7   4   3       52.46       54.56      4.95 o 
  -6   4   3      239.82      212.01     20.14 o 
  -5   4   3       41.17       32.76      2.79 o 
  -4   4   3        1.77        4.05      1.63 o 
  -3   4   3       91.70       77.49      4.12 o 
  -2   4   3       15.99       25.12      2.48 o 
  -1   4   3      104.82      107.28      4.63 o 
   0   4   3        0.64        5.40      1.17 o 
   1   4   3       83.08       84.26      4.72 o 
   2   4   3      206.96      198.10      6.51 o 
   3   4   3      221.96      230.82      8.20 o 
   4   4   3      369.85      407.42     13.88 o 
   5   4   3      210.45      228.26      9.65 o 
   6   4   3       58.67       55.58      4.51 o 
   7   4   3       67.25       79.18      6.03 o 
   8   4   3      163.99      167.93      9.49 o 
   9   4   3       19.65       26.54      4.77 o 
  10   4   3       10.94       11.27      4.29 o 
  11   4   3       10.73        5.83      3.65 o 
  12   4   3       21.24       25.27      8.81 o 
 -12   5   3       23.38       21.77      5.89 o 
 -11   5   3        9.59        5.15      3.96 o 
 -10   5   3        0.10        2.94      3.14 o 
  -9   5   3       29.64       33.07      4.53 o 
  -8   5   3      118.29      117.75      8.10 o 
  -7   5   3       31.20       32.83      4.93 o 
  -6   5   3       38.04       31.60      3.39 o 
  -5   5   3      376.96      357.94     19.64 o 
  -4   5   3      189.61      191.90     15.68 o 
  -3   5   3       51.80       44.44      4.40 o 
  -2   5   3     1544.22     1625.72     62.35 o 
  -1   5   3       29.98       25.93      2.08 o 
   0   5   3       29.54       43.17      4.08 o 
   1   5   3     1692.18     1769.09     49.26 o 
   2   5   3      398.67      339.54     10.57 o 
   3   5   3      433.41      440.13     42.52 o 
   4   5   3      785.96      865.90     28.39 o 
   5   5   3      616.61      652.62     23.17 o 
   6   5   3      510.22      522.51     20.53 o 
   7   5   3       47.81       54.93      5.50 o 
   8   5   3      131.70      133.83      8.97 o 
   9   5   3      175.87      192.72     13.29 o 
  10   5   3        6.46        4.32      2.86 o 
  11   5   3       47.02       53.95      7.90 o 
 -12   6   3        0.08        1.84      4.86 o 
 -11   6   3        0.00        6.34      3.64 o 
 -10   6   3        6.22        4.28      3.28 o 
  -9   6   3       36.59       29.64      4.36 o 
  -8   6   3       11.55       13.81      3.26 o 
  -7   6   3       74.69       63.68      7.48 o 
  -6   6   3       74.98       65.69      6.84 o 
  -5   6   3       70.86       66.00      7.35 o 
  -4   6   3       22.75       21.30      3.28 o 
  -3   6   3      190.12      168.67     13.47 o 
  -2   6   3      152.18      141.11      9.86 o 
  -1   6   3       73.57       68.07      3.49 o 
   0   6   3      409.10      376.18     15.61 o 
   1   6   3      116.14      121.74      7.29 o 
   2   6   3      126.30      127.21      6.05 o 
   3   6   3      620.36      699.95     42.13 o 
   4   6   3        0.32        9.91      3.07 o 
   5   6   3      167.75      174.75      8.85 o 
   6   6   3        2.09       10.65      2.87 o 
   7   6   3       93.42      110.68      7.84 o 
   8   6   3      119.17      121.03     10.71 o 
   9   6   3        1.90        2.42      2.90 o 
  10   6   3       10.35        4.28      2.82 o 
  11   6   3       16.79       19.76     17.95 o 
 -11   7   3        5.32        6.17      4.87 o 
 -10   7   3       10.91        9.63      5.02 o 
  -9   7   3        7.80       12.97      4.21 o 
  -8   7   3       13.86        8.17      3.82 o 
  -7   7   3       86.93       56.43      5.07 o 
  -6   7   3        5.87        6.05      1.97 o 
  -5   7   3      242.08      246.19     13.93 o 
  -4   7   3        0.06        0.24      1.52 o 
  -3   7   3       49.16       47.15      7.16 o 
  -2   7   3      173.57      137.49     11.47 o 
  -1   7   3       10.03        9.26      2.39 o 
   0   7   3        9.94       14.28      1.98 o 
   1   7   3       11.86       13.02      3.65 o 
   2   7   3       31.26       23.99      2.60 o 
   3   7   3       11.52       18.19      5.22 o 
   4   7   3       10.01       12.80      2.82 o 
   5   7   3      159.04      147.35     11.19 o 
   6   7   3        0.00       15.41      4.32 o 
   7   7   3        2.84        1.99      2.32 o 
   8   7   3        6.79        0.14      2.27 o 
   9   7   3        6.23        4.94      3.90 o 
  10   7   3        0.10        3.42      4.05 o 
 -10   8   3       30.10       38.42      8.72 o 
  -9   8   3        4.11        8.68      4.16 o 
  -8   8   3        0.58        1.88      5.75 o 
  -7   8   3        0.04       -0.82      2.60 o 
  -6   8   3      247.95      264.96     15.62 o 
  -5   8   3        6.18        9.58      3.11 o 
  -4   8   3      200.72      204.10     13.91 o 
  -3   8   3      460.36      517.01     35.35 o 
  -2   8   3      111.53      119.66      9.45 o 
  -1   8   3      123.35      140.45     10.57 o 
   0   8   3      573.92      595.01     30.47 o 
   1   8   3      224.15      204.04     13.10 o 
   2   8   3        3.24        4.42      3.35 o 
   3   8   3        3.69        8.17      3.63 o 
   4   8   3      435.22      427.84     19.99 o 
   5   8   3       11.88        6.36      3.01 o 
   6   8   3       62.72       68.31      6.70 o 
   7   8   3      128.89      147.71     10.94 o 
   8   8   3        0.05       -2.21      3.05 o 
   9   8   3        0.03       -2.93      3.10 o 
 -10   9   3        6.36        0.65      5.33 o 
  -9   9   3       36.40       39.25      8.74 o 
  -8   9   3       32.35       22.34      9.99 o 
  -7   9   3       31.93       28.68      5.56 o 
  -6   9   3       19.52       11.27      3.84 o 
  -5   9   3      110.98      116.59     10.20 o 
  -4   9   3       92.12      110.36     11.57 o 
  -3   9   3        0.06       -2.26      2.84 o 
  -2   9   3       65.83       71.85      7.88 o 
  -1   9   3      301.86      319.19     20.74 o 
   0   9   3      170.92      187.43     14.37 o 
   1   9   3       88.04       79.64      8.76 o 
   2   9   3      108.56      124.24     10.64 o 
   3   9   3       75.89       66.33      7.45 o 
   4   9   3        2.41        5.80      4.30 o 
   5   9   3       38.21       45.14      6.28 o 
   6   9   3       98.80       85.75      9.40 o 
   7   9   3       31.37       39.23      6.71 o 
   8   9   3       45.68       30.07      8.45 o 
  -8  10   3        3.80       -0.45      3.36 o 
  -7  10   3        0.89       -1.04      3.75 o 
  -6  10   3        1.82        1.36      3.34 o 
  -5  10   3        0.25        3.59      3.24 o 
  -4  10   3        5.25       10.68      6.53 o 
  -3  10   3        1.52        2.16      3.34 o 
  -2  10   3       19.01       22.10      5.09 o 
  -1  10   3       11.70       26.09      5.83 o 
   0  10   3       72.93       58.52      7.72 o 
   1  10   3        0.73       -0.40      2.30 o 
   2  10   3       31.27       38.12      6.46 o 
   3  10   3        0.40        9.50      5.34 o 
   4  10   3        0.20        2.85      4.13 o 
   5  10   3        0.10       -2.34      3.26 o 
   6  10   3        7.09       12.03      4.77 o 
   7  10   3        0.80        0.58      4.11 o 
  -7  11   3        9.31       17.44      6.80 o 
  -6  11   3        7.44        2.87      4.35 o 
  -5  11   3       46.21       47.90      8.16 o 
  -4  11   3       49.36       46.14      7.95 o 
  -3  11   3        0.01       -2.94      3.92 o 
  -2  11   3       20.19       21.83      5.77 o 
  -1  11   3        0.02        0.74      2.96 o 
   0  11   3       23.38       23.74      5.49 o 
   1  11   3        0.26        5.89      4.03 o 
   2  11   3       11.18       12.85      4.49 o 
   3  11   3       10.86        9.51      7.09 o 
   4  11   3        0.63       -2.90      4.11 o 
   5  11   3       15.34       25.64      6.22 o 
  -4  12   3        1.24       -0.06      3.09 o 
  -3  12   3       22.90       26.70      7.44 o 
  -2  12   3        6.85       17.48      8.40 o 
  -1  12   3        4.81        4.53      4.07 o 
   0  12   3       43.76       49.24      8.86 o 
   1  12   3       13.44       13.69      5.48 o 
   2  12   3        0.33        3.94      3.81 o 
   3  12   3       36.92       37.63      9.38 o 
 -13   0   4       12.20       12.46      7.70 o 
 -12   0   4        8.09        9.88      7.19 o 
 -11   0   4       68.75       75.81     19.62 o 
 -10   0   4      134.68      195.67     24.41 o 
  -9   0   4       49.28       48.88      9.23 o 
  -8   0   4      324.01      337.83     69.16 o 
  -7   0   4      258.64      219.26     30.32 o 
  -6   0   4       55.00       64.91     10.91 o 
  -5   0   4       37.57       37.40      4.08 o 
  -4   0   4     2104.27     1916.14     68.65 o 
  -3   0   4        0.66       -1.02      1.45 o 
  -2   0   4      150.61      136.11      9.19 o 
  -1   0   4     1459.44     1287.14     69.04 o 
   0   0   4     1755.25     1701.52     78.38 o 
   1   0   4     1696.60     1640.57     83.22 o 
   2   0   4     2747.01     3010.28    154.48 o 
   3   0   4       55.13       41.79      5.20 o 
   4   0   4        0.02        2.08      1.69 o 
   5   0   4       26.32       29.57      4.04 o 
   6   0   4      527.87      613.59     64.38 o 
   7   0   4       47.87       51.53      6.25 o 
   8   0   4       16.85       26.50      5.36 o 
   9   0   4      937.44      983.66     58.62 o 
  10   0   4      171.04      161.62     24.01 o 
  11   0   4       70.17      109.94     23.80 o 
  12   0   4      330.13      339.41     54.83 o 
 -13   1   4        3.77        3.98      4.49 o 
 -12   1   4       18.70       15.83      6.20 o 
 -11   1   4        6.76        8.55      3.91 o 
 -10   1   4        2.39        6.75      3.52 o 
  -9   1   4       38.06       34.48      5.44 o 
  -8   1   4        5.10        4.68      2.48 o 
  -7   1   4       37.19       37.55      4.59 o 
  -6   1   4      120.30      108.96     10.63 o 
  -5   1   4      574.20      531.37     15.00 o 
  -4   1   4      529.50      463.35     22.32 o 
  -3   1   4      145.25      115.01      5.89 o 
  -2   1   4      221.82      173.63      7.44 o 
  -1   1   4     1137.04     1066.92     31.42 o 
   0   1   4      459.23      437.08     15.99 o 
   1   1   4      213.32      166.72      9.32 o 
   2   1   4      120.42      111.29      7.37 o 
   3   1   4       75.37       78.61      6.84 o 
   4   1   4        0.06        4.48      1.70 o 
   5   1   4      126.33      128.30      9.95 o 
   6   1   4      198.07      221.66     19.67 o 
   7   1   4       30.14       39.52      4.03 o 
   8   1   4      145.52      146.02      8.46 o 
   9   1   4       46.00       37.28      4.52 o 
  10   1   4      151.21      135.46     24.83 o 
  11   1   4       27.04       41.19     10.43 o 
  12   1   4        8.64       14.15     11.20 o 
 -13   2   4        7.30        8.80      4.90 o 
 -12   2   4       10.49       17.04      5.91 o 
 -11   2   4        0.66        8.39      4.87 o 
 -10   2   4       35.54       36.47      6.20 o 
  -9   2   4       35.60       46.22      6.34 o 
  -8   2   4        2.40        7.75      2.67 o 
  -7   2   4       35.06       30.66      5.01 o 
  -6   2   4      158.29      165.31      7.91 o 
  -5   2   4      732.22      771.74     57.17 o 
  -4   2   4       44.81       40.99      3.56 o 
  -3   2   4     1804.92     1811.43     56.53 o 
  -2   2   4       89.73       81.98      3.74 o 
  -1   2   4      506.41      461.00     15.89 o 
   0   2   4       13.68       17.18      1.62 o 
   1   2   4      193.13      225.24     10.54 o 
   2   2   4      157.76      142.80      5.58 o 
   3   2   4       15.11       11.64      1.38 o 
   4   2   4      147.81      141.74      6.22 o 
   5   2   4      181.56      189.51     12.84 o 
   6   2   4       85.97       95.13      6.67 o 
   7   2   4      353.05      355.45     18.01 o 
   8   2   4       18.13       15.98      3.05 o 
   9   2   4       70.25       69.19      7.55 o 
  10   2   4       31.36       31.02      5.41 o 
  11   2   4        2.64        0.62      4.12 o 
 -13   3   4       10.29       16.38      8.34 o 
 -12   3   4       10.91       12.35      5.87 o 
 -11   3   4        1.76        2.25      3.10 o 
 -10   3   4       12.68       17.09      4.61 o 
  -9   3   4       16.19       29.41      5.36 o 
  -8   3   4      132.73      120.23      9.13 o 
  -7   3   4       22.12       25.54      2.55 o 
  -6   3   4      235.15      294.98     11.72 o 
  -5   3   4      112.70      121.59      9.43 o 
  -4   3   4        0.36        1.93      1.31 o 
  -3   3   4        5.37        1.97      1.27 o 
  -2   3   4       30.31       27.54      2.51 o 
  -1   3   4       37.17       33.82      3.10 o 
   0   3   4      203.57      174.28      7.93 o 
   1   3   4       30.91       23.76      3.44 o 
   2   3   4      272.48      252.00      9.20 o 
   3   3   4      450.84      504.45     16.50 o 
   4   3   4      299.63      285.83     10.39 o 
   5   3   4      431.23      446.26     16.23 o 
   6   3   4       73.30       75.79      5.54 o 
   7   3   4       13.70       11.84      2.75 o 
   8   3   4      237.50      251.77     18.16 o 
   9   3   4        3.03        2.03      2.08 o 
  10   3   4       25.82       29.85      5.35 o 
  11   3   4       44.55       49.27     12.10 o 
 -13   4   4        1.22        6.14      4.87 o 
 -12   4   4        0.25       -1.59      3.38 o 
 -11   4   4       15.94       17.21      5.22 o 
 -10   4   4       60.11       57.73      9.46 o 
  -9   4   4       21.89       21.15      3.62 o 
  -8   4   4      122.73      132.73     11.14 o 
  -7   4   4      137.85      122.84     15.06 o 
  -6   4   4        7.26        6.21      1.89 o 
  -5   4   4      244.34      290.81     20.86 o 
  -4   4   4      224.54      221.11      8.13 o 
  -3   4   4        5.18        2.86      2.08 o 
  -2   4   4       13.65       16.38      2.26 o 
  -1   4   4      752.97      713.43     20.99 o 
   0   4   4     1489.60     1548.44     64.34 o 
   1   4   4      234.02      217.95      7.53 o 
   2   4   4      872.72      984.69     55.44 o 
   3   4   4      534.58      535.50     22.47 o 
   4   4   4      170.76      154.57      7.18 o 
   5   4   4       10.04       15.80      2.72 o 
   6   4   4      873.95      941.29     40.23 o 
   7   4   4       79.77       95.03      7.33 o 
   8   4   4       21.10       13.54      3.43 o 
   9   4   4      109.72      100.52     12.34 o 
  10   4   4       59.17       49.40     11.91 o 
  11   4   4        0.00       -0.97      4.81 o 
 -12   5   4        0.03        6.67      5.38 o 
 -11   5   4        0.69        5.80      4.11 o 
 -10   5   4        3.49        1.50      2.62 o 
  -9   5   4       15.58       15.79      3.58 o 
  -8   5   4       69.12       69.20      6.40 o 
  -7   5   4       21.10       14.28      2.63 o 
  -6   5   4      256.25      252.12     13.93 o 
  -5   5   4        3.68        4.00      2.80 o 
  -4   5   4       11.56        9.76      2.04 o 
  -3   5   4       18.01       15.78      2.12 o 
  -2   5   4       29.27       34.17      4.28 o 
  -1   5   4        0.07        0.02      1.03 o 
   0   5   4        0.52        1.78      1.38 o 
   1   5   4      111.83       97.66      4.74 o 
   2   5   4       93.35       85.73      4.73 o 
   3   5   4       29.35       24.08      2.68 o 
   4   5   4      351.32      376.43     15.35 o 
   5   5   4       31.98       41.46      5.51 o 
   6   5   4        1.81        1.78      1.90 o 
   7   5   4        5.93        6.87      2.43 o 
   8   5   4       15.44       13.70      3.35 o 
   9   5   4        0.04       -1.25      2.93 o 
  10   5   4        1.32        2.32      3.85 o 
 -12   6   4        6.69        3.00      4.40 o 
 -11   6   4        6.70       11.58      5.60 o 
 -10   6   4        8.86       16.28      5.44 o 
  -9   6   4        3.16        3.19      2.81 o 
  -8   6   4        0.02       -2.30      2.30 o 
  -7   6   4      199.09      198.22     10.38 o 
  -6   6   4        0.45       -1.19      1.44 o 
  -5   6   4      225.28      204.46      9.53 o 
  -4   6   4      169.48      155.26     10.11 o 
  -3   6   4       88.89       81.93      7.92 o 
  -2   6   4      123.26      126.09      9.80 o 
  -1   6   4      222.62      207.72     11.90 o 
   0   6   4      522.01      514.86     24.11 o 
   1   6   4        2.09        4.06      1.93 o 
   2   6   4        2.91        4.47      2.00 o 
   3   6   4     1329.88     1338.59     93.18 o 
   4   6   4      287.29      270.04     12.21 o 
   5   6   4       63.57       65.76      5.36 o 
   6   6   4      355.38      397.32     19.22 o 
   7   6   4       16.37       22.99      5.27 o 
   8   6   4        3.76        2.31      2.60 o 
   9   6   4       11.32       14.29      3.98 o 
  10   6   4       35.19       51.49     16.00 o 
 -11   7   4        2.84        6.87      4.89 o 
 -10   7   4       32.85       25.80      7.49 o 
  -9   7   4       57.16       49.43      6.67 o 
  -8   7   4       22.78       20.60      4.84 o 
  -7   7   4      129.34      118.05     14.38 o 
  -6   7   4       75.52       66.53      8.01 o 
  -5   7   4      194.34      155.01     27.17 o 
  -4   7   4       19.14       18.27      2.74 o 
  -3   7   4      174.55      166.99     12.41 o 
  -2   7   4      340.29      312.88     15.73 o 
  -1   7   4       10.05       13.53      2.30 o 
   0   7   4      224.03      220.50     18.22 o 
   1   7   4      192.71      180.30     14.11 o 
   2   7   4      240.55      234.75     10.44 o 
   3   7   4      318.74      329.20     25.78 o 
   4   7   4       87.10       93.60      6.12 o 
   5   7   4      349.94      319.74     15.50 o 
   6   7   4       46.27       46.52      5.71 o 
   7   7   4       67.68       79.30     10.26 o 
   8   7   4      222.03      247.35     28.78 o 
   9   7   4       19.26       20.61      6.95 o 
 -10   8   4       20.03       20.56     11.41 o 
  -9   8   4        1.03        2.83      3.41 o 
  -8   8   4        0.07        2.43      2.94 o 
  -7   8   4       11.57       11.54      4.54 o 
  -6   8   4       23.22       26.68      4.32 o 
  -5   8   4        2.98        4.92      2.51 o 
  -4   8   4       30.20       23.92      3.39 o 
  -3   8   4       24.01       21.34      3.31 o 
  -2   8   4       22.55       21.98      3.49 o 
  -1   8   4      129.30      104.51      9.53 o 
   0   8   4       31.19       31.86      5.01 o 
   1   8   4       41.14       40.66      4.46 o 
   2   8   4        1.48        3.68      2.09 o 
   3   8   4        5.14       20.90      6.55 o 
   4   8   4       72.20       67.38      6.32 o 
   5   8   4        0.01        3.93      2.96 o 
   6   8   4        4.37        5.20      3.03 o 
   7   8   4        3.31       -0.35      2.90 o 
   8   8   4       18.54       14.40      8.35 o 
  -9   9   4       21.18       33.35      8.62 o 
  -8   9   4        3.42        1.71      4.01 o 
  -7   9   4       15.07        9.25      4.11 o 
  -6   9   4       13.97       26.32      4.89 o 
  -5   9   4        0.25        0.68      4.44 o 
  -4   9   4        4.37        7.18      3.35 o 
  -3   9   4      153.10      172.32     14.76 o 
  -2   9   4       46.04       44.70      6.19 o 
  -1   9   4       30.73       20.78      4.46 o 
   0   9   4       12.63        8.22      3.31 o 
   1   9   4       17.74       11.63      4.28 o 
   2   9   4       63.63       44.04      6.08 o 
   3   9   4       10.79       11.45      4.19 o 
   4   9   4       12.66       19.61      4.45 o 
   5   9   4        2.36        3.11      2.93 o 
   6   9   4        0.01        0.05      2.57 o 
   7   9   4       63.75       58.38     10.43 o 
  -8  10   4       29.23       32.75     11.15 o 
  -7  10   4       23.14       24.15      7.68 o 
  -6  10   4        0.00        6.15      4.92 o 
  -5  10   4        1.96        4.19      3.43 o 
  -4  10   4       97.60      102.79     10.92 o 
  -3  10   4       23.84       37.76      7.07 o 
  -2  10   4       20.86       25.73      5.47 o 
  -1  10   4      253.30      287.74     22.29 o 
   0  10   4        0.10        3.20      2.95 o 
   1  10   4        6.53        2.18      2.84 o 
   2  10   4       99.42       91.00     10.68 o 
   3  10   4       34.44       33.63      6.86 o 
   4  10   4        6.26       11.56      4.34 o 
   5  10   4       41.22       39.20      6.79 o 
   6  10   4       27.79       30.92      8.56 o 
  -6  11   4       15.25        8.73      5.47 o 
  -5  11   4        7.95       12.97      6.39 o 
  -4  11   4        0.32        5.30      4.21 o 
  -3  11   4       42.38       60.32      9.81 o 
  -2  11   4       30.37       28.74      7.11 o 
  -1  11   4       16.72       24.65      6.33 o 
   0  11   4       53.13       47.67      7.41 o 
   1  11   4       35.23       28.85      6.24 o 
   2  11   4        8.85       13.28      4.61 o 
   3  11   4        1.30        3.55      4.07 o 
   4  11   4       16.20       15.95      5.54 o 
  -2  12   4        0.00        0.71      3.74 o 
  -1  12   4        3.76        3.94      4.08 o 
   0  12   4        1.26        4.63      3.88 o 
   1  12   4        0.16       -0.91      4.97 o 
 -13   1   5       14.73       23.35      7.51 o 
 -12   1   5        0.77        5.04      3.78 o 
 -11   1   5        0.72        3.06      3.33 o 
 -10   1   5       15.25       16.29      4.53 o 
  -9   1   5      103.35      106.20     13.40 o 
  -8   1   5       20.37       16.34      2.72 o 
  -7   1   5      185.94      175.65     15.91 o 
  -6   1   5        3.83        7.58      2.52 o 
  -5   1   5        4.39        4.08      1.54 o 
  -4   1   5       21.74       27.06      2.60 o 
  -3   1   5        0.70        0.67      1.32 o 
  -2   1   5      232.09      226.18     10.99 o 
  -1   1   5       12.24       10.90      2.67 o 
   0   1   5       16.52       15.64      2.99 o 
   1   1   5      281.19      296.53     17.07 o 
   2   1   5        0.32        0.76      1.76 o 
   3   1   5      408.44      412.18     20.94 o 
   4   1   5      223.76      223.44     13.42 o 
   5   1   5      102.02      105.73      9.16 o 
   6   1   5      182.11      180.57     13.09 o 
   7   1   5      188.23      228.18     18.09 o 
   8   1   5        5.81       13.54      4.89 o 
   9   1   5      101.48      121.21     28.40 o 
  10   1   5      105.88      107.42     22.68 o 
  11   1   5       10.84       13.59     10.13 o 
 -13   2   5        2.43        1.85      4.15 o 
 -12   2   5       15.69       14.97      5.15 o 
 -11   2   5       45.83       48.61      8.99 o 
 -10   2   5        0.06       -0.01      2.49 o 
  -9   2   5       72.93       55.75      5.99 o 
  -8   2   5      155.92      194.01     13.38 o 
  -7   2   5       24.49       25.77      2.82 o 
  -6   2   5      177.22      188.23     22.32 o 
  -5   2   5      665.68      709.27     33.11 o 
  -4   2   5        4.12        4.61      1.61 o 
  -3   2   5       27.68       23.70      2.40 o 
  -2   2   5      379.59      365.61     12.20 o 
  -1   2   5     1514.94     1668.64     48.88 o 
   0   2   5       51.44       49.69      4.92 o 
   1   2   5      772.60      789.52     33.39 o 
   2   2   5     1398.42     1488.64     62.80 o 
   3   2   5       19.61       12.15      2.04 o 
   4   2   5       27.26       27.24      3.25 o 
   5   2   5     1128.22     1099.86     46.35 o 
   6   2   5        7.14       12.00      3.27 o 
   7   2   5        2.29        6.85      6.04 o 
   8   2   5      452.72      518.31     34.91 o 
   9   2   5      150.33      157.18     13.97 o 
  10   2   5       22.09       45.37     19.62 o 
  11   2   5      197.65      246.73     48.71 o 
 -13   3   5        0.53       -0.46      4.27 o 
 -12   3   5        1.31        7.49      4.54 o 
 -11   3   5        1.71        3.89      3.58 o 
 -10   3   5        0.95        2.31      2.96 o 
  -9   3   5        9.83        4.99      2.75 o 
  -8   3   5        3.27        5.01      2.67 o 
  -7   3   5       21.03       22.67      2.96 o 
  -6   3   5        4.49        7.05      4.07 o 
  -5   3   5        0.49       -0.05      1.25 o 
  -4   3   5      162.15      161.28     10.38 o 
  -3   3   5      349.28      382.48     13.24 o 
  -2   3   5       11.83       15.82      2.61 o 
  -1   3   5        7.79        8.48      1.74 o 
   0   3   5      527.90      528.26     23.25 o 
   1   3   5      290.40      302.13     15.58 o 
   2   3   5        0.81        1.28      2.01 o 
   3   3   5       25.22       21.84      2.44 o 
   4   3   5      116.98       98.31      9.55 o 
   5   3   5      136.92      113.59      7.88 o 
   6   3   5      119.36       96.42      6.95 o 
   7   3   5      120.15       86.60      9.92 o 
   8   3   5        1.29        3.05      2.94 o 
   9   3   5        2.46        4.58      3.12 o 
  10   3   5       17.41       25.80     10.48 o 
 -12   4   5        2.13       15.37      6.39 o 
 -11   4   5       12.90       15.67      5.03 o 
 -10   4   5        0.35        0.69      2.67 o 
  -9   4   5       13.59       20.26      3.77 o 
  -8   4   5       46.79       39.84      6.08 o 
  -7   4   5       23.44       26.86      3.54 o 
  -6   4   5        0.16       -1.84      1.84 o 
  -5   4   5      104.37       97.71      5.81 o 
  -4   4   5      458.91      498.05     18.43 o 
  -3   4   5        6.08       10.26      2.17 o 
  -2   4   5       67.26       54.26      3.70 o 
  -1   4   5      176.59      172.37      9.60 o 
   0   4   5       54.63       48.38      3.10 o 
   1   4   5       36.14       32.28      2.53 o 
   2   4   5      447.61      433.31     17.81 o 
   3   4   5      251.28      214.12     14.46 o 
   4   4   5       36.18       25.91      2.74 o 
   5   4   5      344.52      301.58     19.15 o 
   6   4   5      520.30      463.95     28.73 o 
   7   4   5        0.20        0.86      2.34 o 
   8   4   5       68.36       52.52      8.18 o 
   9   4   5       44.59       48.20     10.53 o 
  10   4   5       20.04       19.79      9.30 o 
 -12   5   5        1.02        3.94      3.88 o 
 -11   5   5        7.75       15.45      8.80 o 
 -10   5   5       22.57       19.27      5.01 o 
  -9   5   5        3.46        2.79      2.52 o 
  -8   5   5       67.95       68.32     11.74 o 
  -7   5   5      134.95      137.92     11.14 o 
  -6   5   5       68.36       62.59      6.11 o 
  -5   5   5        2.12        0.17      2.72 o 
  -4   5   5      475.23      494.62     18.79 o 
  -3   5   5      162.05      147.22      7.06 o 
  -2   5   5       24.53       24.68      2.77 o 
  -1   5   5      364.71      395.35     15.24 o 
   0   5   5      117.92      108.35      5.52 o 
   1   5   5      306.94      299.87     13.75 o 
   2   5   5      592.86      622.98     27.67 o 
   3   5   5      218.16      227.01     10.29 o 
   4   5   5      111.91       94.95      7.46 o 
   5   5   5        0.09        0.93      1.71 o 
   6   5   5       47.41       40.84      4.42 o 
   7   5   5      150.16      149.40     12.20 o 
   8   5   5       12.29       12.94      4.60 o 
   9   5   5       70.71       80.10     16.19 o 
  10   5   5        1.63        1.72      5.54 o 
 -11   6   5        3.82       -2.72      3.63 o 
 -10   6   5        7.79        5.92      3.53 o 
  -9   6   5        5.36        7.50      3.32 o 
  -8   6   5        7.38        2.11      2.39 o 
  -7   6   5       22.16       17.80      2.90 o 
  -6   6   5       12.26       11.77      2.65 o 
  -5   6   5       65.43       61.06      5.41 o 
  -4   6   5       31.91       35.03      5.62 o 
  -3   6   5        2.83        7.52      3.26 o 
  -2   6   5       16.16       14.46      2.22 o 
  -1   6   5       57.97       64.15      5.11 o 
   0   6   5       76.68       70.89      4.86 o 
   1   6   5      138.53      129.90      6.63 o 
   2   6   5       27.60       21.19      2.94 o 
   3   6   5        3.96        6.23      2.47 o 
   4   6   5       29.93       34.65      4.07 o 
   5   6   5       33.25       28.68      4.51 o 
   6   6   5       49.62       43.28      4.98 o 
   7   6   5        0.47        2.26      2.67 o 
   8   6   5        4.42        1.27      2.96 o 
   9   6   5       65.11       61.51     24.49 o 
 -10   7   5        1.28        4.30      3.86 o 
  -9   7   5       21.94       22.55     10.57 o 
  -8   7   5        1.54        0.34      2.34 o 
  -7   7   5       50.67       31.80      7.79 o 
  -6   7   5        4.60        3.03      2.58 o 
  -5   7   5        6.07        9.71      4.54 o 
  -4   7   5       50.93       41.82      4.11 o 
  -3   7   5       40.41       46.59     10.44 o 
  -2   7   5        0.07        2.64      2.88 o 
  -1   7   5        7.09        3.94      1.89 o 
   0   7   5       85.72       74.04      6.83 o 
   1   7   5        3.84        1.04      1.77 o 
   2   7   5       31.80       22.89      3.27 o 
   3   7   5       64.23       49.47      4.57 o 
   4   7   5        3.23        0.58      1.73 o 
   5   7   5       49.44       43.72      4.77 o 
   6   7   5        0.59        3.87      2.82 o 
   7   7   5        0.02        3.71      3.89 o 
   8   7   5        7.28       16.40      7.65 o 
 -10   8   5        0.17        3.06      4.59 o 
  -9   8   5        6.79        4.37      4.54 o 
  -8   8   5       51.92       47.31      7.37 o 
  -7   8   5        0.65        2.86      2.64 o 
  -6   8   5       31.63       26.87      5.08 o 
  -5   8   5       61.39       51.74      5.89 o 
  -4   8   5       34.90       29.10      3.98 o 
  -3   8   5       33.06       36.52      5.07 o 
  -2   8   5      259.67      276.49     25.83 o 
  -1   8   5      103.30       82.04     10.82 o 
   0   8   5       14.42       13.07      2.68 o 
   1   8   5       22.75       23.27      4.32 o 
   2   8   5      190.33      173.66     17.19 o 
   3   8   5        0.30        3.79      2.48 o 
   4   8   5        8.96       11.61      3.44 o 
   5   8   5       77.98       80.65      9.14 o 
   6   8   5        3.44        1.74      3.19 o 
   7   8   5        0.76       -2.89      4.86 o 
  -8   9   5        0.19       -2.30      4.50 o 
  -7   9   5       10.88        5.22      5.17 o 
  -6   9   5       17.92       20.35      5.12 o 
  -5   9   5        0.94        4.71      5.74 o 
  -4   9   5       16.83       23.85      4.91 o 
  -3   9   5       58.05       66.58     10.85 o 
  -2   9   5        7.10        6.24      4.92 o 
  -1   9   5       89.74       74.88      8.10 o 
   0   9   5       42.59       41.55      5.82 o 
   1   9   5        1.50        4.34      3.08 o 
   2   9   5        2.59        8.05      3.72 o 
   3   9   5       20.02       23.59      6.82 o 
   4   9   5      105.09       74.58      9.73 o 
   5   9   5        8.09        3.76     15.45 o 
   6   9   5       71.46       64.57     23.66 o 
  -7  10   5        0.12       -0.43      3.60 o 
  -6  10   5        1.33        7.10      5.18 o 
  -5  10   5        0.08        4.04      3.48 o 
  -4  10   5       15.06        8.23      3.93 o 
  -3  10   5        5.30        7.38      4.01 o 
  -2  10   5       27.60       11.99      4.75 o 
  -1  10   5        0.80        2.40      3.18 o 
   0  10   5       16.38       19.11      4.57 o 
   1  10   5        2.23        4.84      3.43 o 
   2  10   5        4.00        6.13      3.35 o 
   3  10   5        0.25       -3.03      4.20 o 
   4  10   5        3.59        3.63      4.88 o 
   5  10   5        0.00        0.53      4.79 o 
  -4  11   5        3.58        0.93      3.25 o 
  -3  11   5        3.21       -1.16      3.17 o 
  -2  11   5       10.70        7.15      4.57 o 
  -1  11   5        2.04        6.16      3.97 o 
   0  11   5       13.51       20.26      6.17 o 
   1  11   5        0.40        2.69      3.83 o 
   2  11   5        1.59       -0.80      3.97 o 
 -12   0   6       13.90       18.65      9.81 o 
 -11   0   6        3.41        1.83      4.17 o 
 -10   0   6       60.90       59.00     10.30 o 
  -9   0   6       28.57       29.24     11.76 o 
  -8   0   6       57.88       65.49     15.04 o 
  -7   0   6       68.84       93.62     17.15 o 
  -6   0   6      278.33      297.80     18.60 o 
  -5   0   6        0.68        2.08      2.32 o 
  -4   0   6      113.66      132.83      9.02 o 
  -3   0   6      384.22      397.03     49.12 o 
  -2   0   6      483.04      494.86     60.45 o 
  -1   0   6       62.57       72.42     10.87 o 
   0   0   6     2145.49     2648.59    185.29 o 
   1   0   6      909.95     1030.52     70.12 o 
   2   0   6        1.95        1.31      3.82 o 
   3   0   6      594.60      596.09     54.62 o 
   4   0   6      482.21      500.90     42.01 o 
   5   0   6       26.99       30.20      8.39 o 
   6   0   6        6.36       21.43      8.39 o 
   7   0   6      468.88      557.22     78.77 o 
   8   0   6      268.13      291.86     32.97 o 
   9   0   6       59.06       52.04     11.54 o 
  10   0   6      359.79      497.08     80.16 o 
 -12   1   6        1.68        2.55      3.70 o 
 -11   1   6        0.77        2.25      3.43 o 
 -10   1   6        7.98        5.03      2.83 o 
  -9   1   6       13.61        8.71      3.49 o 
  -8   1   6       28.61       22.31      3.68 o 
  -7   1   6        0.37        2.21      1.92 o 
  -6   1   6       82.47       68.51      4.88 o 
  -5   1   6      169.36      177.45      8.99 o 
  -4   1   6       32.46       30.20      3.08 o 
  -3   1   6       30.77       32.49      2.84 o 
  -2   1   6      202.26      195.41     15.33 o 
  -1   1   6       30.21       30.86      4.52 o 
   0   1   6      341.39      385.95     21.86 o 
   1   1   6        4.36        7.78      3.39 o 
   2   1   6      132.13      129.12     11.47 o 
   3   1   6       19.15       18.92      4.17 o 
   4   1   6       47.51       55.59      6.96 o 
   5   1   6       60.77       73.51      8.70 o 
   6   1   6       33.41       32.37      5.99 o 
   7   1   6       19.71       37.44      6.89 o 
   8   1   6      123.27      131.92     13.04 o 
   9   1   6       14.57       11.39      4.93 o 
  10   1   6       43.61       50.67     16.21 o 
 -12   2   6        6.31       17.71      7.83 o 
 -11   2   6        1.82        1.66      3.03 o 
 -10   2   6        0.06        2.44      2.50 o 
  -9   2   6        5.48       13.51      3.95 o 
  -8   2   6        2.05        0.44      2.00 o 
  -7   2   6       71.48       69.57      6.33 o 
  -6   2   6       49.73       56.43      4.72 o 
  -5   2   6      311.06      325.48     16.24 o 
  -4   2   6        0.48        1.35      1.55 o 
  -3   2   6       31.71       32.40      3.86 o 
  -2   2   6       57.18       50.74      3.68 o 
  -1   2   6       70.43       67.16      6.86 o 
   0   2   6       24.45       38.21     10.45 o 
   1   2   6      175.93      168.62     11.62 o 
   2   2   6      135.30      135.94     10.60 o 
   3   2   6        0.01        2.36      2.68 o 
   4   2   6      297.57      303.16     19.27 o 
   5   2   6      265.26      249.66     17.17 o 
   6   2   6        7.07        9.81      3.61 o 
   7   2   6      213.54      170.78     14.15 o 
   8   2   6       54.65       43.54      7.59 o 
   9   2   6       18.13       30.23      8.60 o 
  10   2   6        0.68       13.07      8.58 o 
 -12   3   6        1.47        1.01      3.24 o 
 -11   3   6        6.91       12.71      5.40 o 
 -10   3   6       14.33       18.75      4.21 o 
  -9   3   6       11.40       19.09      4.45 o 
  -8   3   6       90.62      131.97     10.55 o 
  -7   3   6       25.53       30.94      4.22 o 
  -6   3   6       10.43       13.62      2.66 o 
  -5   3   6       54.33       60.34      6.81 o 
  -4   3   6      106.39      112.28      6.63 o 
  -3   3   6        5.58        6.96      1.85 o 
  -2   3   6       73.35       57.83      5.56 o 
  -1   3   6      240.64      228.58     17.92 o 
   0   3   6      101.80      103.71      8.89 o 
   1   3   6      304.43      306.82     18.07 o 
   2   3   6      532.13      566.12     29.57 o 
   3   3   6       76.82       73.40      7.84 o 
   4   3   6      107.63      110.49     10.09 o 
   5   3   6       91.49       82.06      8.68 o 
   6   3   6      129.05      114.19     10.65 o 
   7   3   6       15.99       18.51      4.70 o 
   8   3   6       43.42       46.65      7.07 o 
   9   3   6       66.13       73.25     12.02 o 
 -12   4   6        3.98        5.45      4.17 o 
 -11   4   6       10.17       26.40      6.29 o 
 -10   4   6        7.65        3.12      3.34 o 
  -9   4   6       18.51       23.23      4.47 o 
  -8   4   6       16.68       17.55      4.49 o 
  -7   4   6       77.48       86.34      7.07 o 
  -6   4   6      191.11      240.53     29.69 o 
  -5   4   6        2.64        0.50      1.48 o 
  -4   4   6        1.24        3.73      2.35 o 
  -3   4   6       78.92       79.68      5.34 o 
  -2   4   6      257.62      268.08     12.85 o 
  -1   4   6        2.24        3.00      1.42 o 
   0   4   6       24.08       21.03      2.95 o 
   1   4   6      104.06      107.02      6.99 o 
   2   4   6      173.25      184.31     13.18 o 
   3   4   6        7.80       12.79      3.53 o 
   4   4   6      519.28      560.38     32.61 o 
   5   4   6        0.25       -1.12      2.95 o 
   6   4   6        0.01        1.08      3.15 o 
   7   4   6       59.07       60.82      9.32 o 
   8   4   6       44.16       52.44      8.45 o 
   9   4   6        0.08        7.24     11.88 o 
 -11   5   6        0.00        5.81      4.16 o 
 -10   5   6       13.96       15.28      5.38 o 
  -9   5   6        0.70        1.82      2.45 o 
  -8   5   6       29.02       26.37      4.25 o 
  -7   5   6        0.49        1.44      2.29 o 
  -6   5   6        0.00        1.31      1.99 o 
  -5   5   6        2.86        3.21      2.21 o 
  -4   5   6        9.96        5.14      2.06 o 
  -3   5   6        3.81        7.35      2.15 o 
  -2   5   6       69.18       58.34      4.37 o 
  -1   5   6       30.19       22.28      2.61 o 
   0   5   6       96.97       95.90      5.47 o 
   1   5   6        1.15        2.38      1.73 o 
   2   5   6       77.90       66.08      8.08 o 
   3   5   6       34.59       33.58      8.81 o 
   4   5   6        0.09       11.88      4.79 o 
   5   5   6        1.73        3.72      3.13 o 
   6   5   6        1.04       -1.01      2.56 o 
   7   5   6        3.01        2.31      3.11 o 
   8   5   6        1.09        2.36      3.45 o 
 -10   6   6        4.74       16.19     11.36 o 
  -9   6   6       63.98       66.53      9.02 o 
  -8   6   6        1.80       -0.12      1.78 o 
  -7   6   6       56.38       51.89      5.93 o 
  -6   6   6       50.91       51.65      6.11 o 
  -5   6   6       33.51       42.06      5.39 o 
  -4   6   6        6.33        6.44      3.44 o 
  -3   6   6       91.33       89.13      6.19 o 
  -2   6   6      300.86      292.94     18.04 o 
  -1   6   6        0.02        0.44      1.31 o 
   0   6   6        1.55       -1.26      1.66 o 
   1   6   6      447.05      389.70     29.00 o 
   2   6   6       43.23       38.66      4.72 o 
   3   6   6        0.94        4.95      3.64 o 
   4   6   6      232.94      210.39     16.59 o 
   5   6   6       10.78       10.59      4.10 o 
   6   6   6        1.90       -1.38      2.97 o 
   7   6   6       42.06       30.94      6.30 o 
   8   6   6       29.08       34.29     18.86 o 
 -10   7   6        1.49       -4.62      4.83 o 
  -9   7   6       14.59        9.69      5.49 o 
  -8   7   6       10.14       16.37      4.40 o 
  -7   7   6       28.85       25.32      5.11 o 
  -6   7   6        3.91        3.92      2.60 o 
  -5   7   6       29.35       28.61      5.28 o 
  -4   7   6       89.44       83.90      6.52 o 
  -3   7   6        3.14        1.38      1.80 o 
  -2   7   6       17.50       17.84      4.08 o 
  -1   7   6       28.29       27.41      4.13 o 
   0   7   6       20.71       20.92      4.09 o 
   1   7   6       39.38       32.38      3.65 o 
   2   7   6       26.94       33.44      5.17 o 
   3   7   6       93.20       73.44      7.18 o 
   4   7   6       12.03        8.67      3.46 o 
   5   7   6       53.94       48.56      7.48 o 
   6   7   6      168.42      146.98     16.21 o 
   7   7   6       16.93       10.15      5.23 o 
  -9   8   6        1.51       -1.40      3.63 o 
  -8   8   6        0.46        2.32      3.12 o 
  -7   8   6        3.25        5.20      3.35 o 
  -6   8   6        6.28       -2.94      2.94 o 
  -5   8   6        0.02       -2.15      2.44 o 
  -4   8   6        0.86        5.41      2.80 o 
  -3   8   6       27.85       17.49      3.73 o 
  -2   8   6        8.28        4.86      2.77 o 
  -1   8   6        3.83       12.60      3.72 o 
   0   8   6        0.52        1.98      1.89 o 
   1   8   6       17.11        8.78      2.42 o 
   2   8   6       52.13       50.96      6.69 o 
   3   8   6        0.83       -1.43      3.37 o 
   4   8   6        8.39        4.76      3.54 o 
   5   8   6        0.40        1.94      3.46 o 
   6   8   6        1.11        2.11      4.84 o 
  -7   9   6        0.48        2.62      4.25 o 
  -6   9   6        1.37       -1.20      4.20 o 
  -5   9   6       20.80       16.40      4.73 o 
  -4   9   6       19.78       20.54      5.06 o 
  -3   9   6       13.21       10.75      5.78 o 
  -2   9   6        0.03        3.56      3.08 o 
  -1   9   6        2.59        6.29      4.19 o 
   0   9   6       14.90       10.68      5.72 o 
   1   9   6        0.71        3.12      4.05 o 
   2   9   6        1.53       -0.40      3.21 o 
   3   9   6        3.39        4.48      6.59 o 
   4   9   6        1.93        7.10      6.99 o 
   5   9   6       38.42       32.98     18.37 o 
  -5  10   6       10.14        2.18      3.65 o 
  -4  10   6       15.87       15.82      6.31 o 
  -3  10   6       56.96       56.16      8.21 o 
  -2  10   6        0.72        1.00      2.97 o 
  -1  10   6        1.24       -3.11      4.21 o 
   0  10   6       46.03       37.92      8.20 o 
   1  10   6       23.53       26.35     11.34 o 
   2  10   6        3.17        3.99      5.56 o 
   3  10   6       15.38       10.21      7.17 o 
 -12   1   7        1.12        2.38      4.34 o 
 -11   1   7        6.18       -0.14      2.24 o 
 -10   1   7        0.75       -0.23      2.52 o 
  -9   1   7       28.49       37.33      6.74 o 
  -8   1   7        3.65       10.90      3.52 o 
  -7   1   7        2.55        4.50      2.18 o 
  -6   1   7       44.00       44.83      4.33 o 
  -5   1   7        7.71        8.88      3.02 o 
  -4   1   7       12.79       21.68      3.24 o 
  -3   1   7      139.21      159.20     12.27 o 
  -2   1   7       39.22       38.61      5.65 o 
  -1   1   7        4.14        8.10      3.62 o 
   0   1   7       29.52       28.31      5.13 o 
   1   1   7      364.55      405.35     25.26 o 
   2   1   7      132.94      138.17     12.86 o 
   3   1   7       41.04       40.01      6.99 o 
   4   1   7      326.19      319.22     21.69 o 
   5   1   7       58.20       50.85      7.74 o 
   6   1   7        0.02        9.30      6.52 o 
   7   1   7       80.49      101.50     12.76 o 
   8   1   7       39.51       53.61      9.17 o 
 -11   2   7       12.45        4.09      3.19 o 
 -10   2   7        7.29        9.51      3.96 o 
  -9   2   7       12.35       23.44      5.53 o 
  -8   2   7       33.42       38.95      5.33 o 
  -7   2   7      136.45      158.19     18.26 o 
  -6   2   7        0.03       -1.40      1.90 o 
  -5   2   7       44.05       44.89      4.56 o 
  -4   2   7      139.81      149.05     16.48 o 
  -3   2   7      113.45      134.50     11.02 o 
  -2   2   7        6.07        4.25      2.89 o 
  -1   2   7      238.25      265.11     17.95 o 
   0   2   7      302.08      382.24     23.94 o 
   1   2   7       29.46       30.45      5.48 o 
   2   2   7       89.09       90.10      9.72 o 
   3   2   7      552.81      615.29     36.99 o 
   4   2   7        1.52        0.13      2.53 o 
   5   2   7        2.84        8.88      4.13 o 
   6   2   7      191.76      168.02     15.41 o 
   7   2   7       49.48       48.63      7.89 o 
   8   2   7       11.53       16.03      5.35 o 
 -11   3   7        2.02        1.61      3.51 o 
 -10   3   7        0.01        2.67      2.87 o 
  -9   3   7        2.20        4.20      3.25 o 
  -8   3   7        0.75        5.65      3.09 o 
  -7   3   7       51.41       58.76      6.02 o 
  -6   3   7       24.73       28.95      4.01 o 
  -5   3   7       69.24       76.47      6.24 o 
  -4   3   7        0.25       -1.81      1.81 o 
  -3   3   7        4.21        1.23      1.84 o 
  -2   3   7       10.06       13.44      3.69 o 
  -1   3   7      134.28      142.95     11.61 o 
   0   3   7       37.83       32.17      5.59 o 
   1   3   7       36.18       44.58      6.33 o 
   2   3   7       22.92       28.10      5.69 o 
   3   3   7       98.30       88.71      9.04 o 
   4   3   7       17.28       18.28      4.81 o 
   5   3   7       15.89       17.97      4.92 o 
   6   3   7        0.77        7.12      3.79 o 
   7   3   7        2.18        2.50      3.34 o 
   8   3   7        3.08        7.21      4.49 o 
 -11   4   7        1.99        6.46      5.68 o 
 -10   4   7       13.88       12.96      4.12 o 
  -9   4   7        0.03        2.09      3.03 o 
  -8   4   7        6.09       17.53      4.49 o 
  -7   4   7       31.97       48.11      8.80 o 
  -6   4   7       60.76       74.75      6.33 o 
  -5   4   7       19.40       22.80      3.40 o 
  -4   4   7       40.90       38.91      4.03 o 
  -3   4   7       89.04       85.40      6.43 o 
  -2   4   7        1.60        3.15      2.72 o 
  -1   4   7       19.66       12.44      4.04 o 
   0   4   7      181.55      203.67     15.89 o 
   1   4   7        3.00        2.61      2.92 o 
   2   4   7       30.68       29.92      6.11 o 
   3   4   7      144.75      148.47     13.62 o 
   4   4   7      181.60      166.75     14.89 o 
   5   4   7       12.53       22.31      5.61 o 
   6   4   7       75.26       65.61      9.41 o 
   7   4   7       55.40       38.71      7.61 o 
   8   4   7        0.44       -0.13      3.76 o 
 -10   5   7       16.54       20.23      5.68 o 
  -9   5   7       13.77        6.93      5.66 o 
  -8   5   7        7.73       10.70      4.24 o 
  -7   5   7        0.04       -2.39      2.95 o 
  -6   5   7       42.42       48.69      5.52 o 
  -5   5   7       73.46       73.12      5.90 o 
  -4   5   7        4.69        6.99      2.67 o 
  -3   5   7       24.77       24.02      3.32 o 
  -2   5   7       25.28       24.87      4.65 o 
  -1   5   7       75.50       73.14      7.76 o 
   0   5   7      157.33      164.93     13.86 o 
   1   5   7       40.24       49.69      6.75 o 
   2   5   7        0.08       -1.83      2.81 o 
   3   5   7       32.79       34.83      6.36 o 
   4   5   7        7.64       10.72      3.99 o 
   5   5   7       65.27       52.61      8.19 o 
   6   5   7        1.18       -3.81      3.81 o 
   7   5   7       57.69       47.08      8.01 o 
  -9   6   7        8.78       12.44      5.07 o 
  -8   6   7        0.53        1.48      2.64 o 
  -7   6   7       18.35       20.34      5.93 o 
  -6   6   7       12.97       16.84      4.33 o 
  -5   6   7        0.85        0.07      1.66 o 
  -4   6   7        0.61       -0.30      1.69 o 
  -3   6   7       48.49       43.35      5.08 o 
  -2   6   7        4.15        1.62      1.90 o 
  -1   6   7        0.14       -2.13      2.67 o 
   0   6   7        0.02        9.43      5.39 o 
   1   6   7       14.86       19.81      4.78 o 
   2   6   7        7.60       10.36      4.12 o 
   3   6   7       54.51       61.01      8.25 o 
   4   6   7       11.31       10.13      3.94 o 
   5   6   7        0.76       -1.71      2.92 o 
   6   6   7        1.68        2.76      3.77 o 
  -8   7   7        1.52        1.49      3.10 o 
  -7   7   7        1.13        1.46      2.72 o 
  -6   7   7        3.74        0.18      2.33 o 
  -5   7   7        1.66        5.18      2.96 o 
  -4   7   7        0.52        4.53      2.81 o 
  -3   7   7        2.01        3.81      4.24 o 
  -2   7   7       21.25       15.71      3.62 o 
  -1   7   7        3.25        0.63      2.50 o 
   0   7   7        2.14        2.43      2.74 o 
   1   7   7        3.68       -0.40      2.38 o 
   2   7   7        7.57        4.47      3.39 o 
   3   7   7       11.02        6.13      3.76 o 
   4   7   7        0.01        0.74      3.52 o 
   5   7   7        7.11       26.83      6.79 o 
  -7   8   7        2.23        4.80      4.72 o 
  -6   8   7        5.43        3.45      3.37 o 
  -5   8   7        0.03        9.26      8.67 o 
  -4   8   7       35.55       28.54      5.85 o 
  -3   8   7       36.98       34.06      5.77 o 
  -2   8   7        1.85        0.13      2.99 o 
  -1   8   7       34.88       31.17     11.91 o 
   0   8   7       62.83       70.88     13.79 o 
   1   8   7        4.65       12.33      7.45 o 
   2   8   7        3.06        3.49      5.68 o 
   3   8   7       19.89       26.16      9.16 o 
   4   8   7        0.20        4.38      6.19 o 
  -4   9   7        0.85       -1.52      4.67 o 
  -3   9   7       18.49       31.04      9.93 o 
  -2   9   7       24.04       30.62     14.61 o 
  -1   9   7        3.18       -1.20      5.07 o 
   0   9   7        0.01       -0.90      6.82 o 
   1   9   7       18.38       14.28      8.66 o 
   2   9   7       90.88       77.22     17.27 o 
 -10   0   8        1.68        1.30      4.75 o 
  -9   0   8       11.95       18.72     15.17 o 
  -8   0   8       11.38       15.72     15.79 o 
  -7   0   8        0.95        3.34      3.03 o 
  -6   0   8       26.73       37.28      8.06 o 
  -5   0   8       70.70       84.95     17.74 o 
  -4   0   8       38.47       61.88     10.56 o 
  -3   0   8       23.91       41.64     10.09 o 
  -2   0   8      353.01      395.83     36.88 o 
  -1   0   8      104.69      170.33     20.31 o 
   0   0   8        0.14        0.87      3.74 o 
   1   0   8      163.24      211.12     25.66 o 
   2   0   8       89.84       81.30     15.93 o 
   3   0   8       11.28       20.35      7.70 o 
   4   0   8        0.23       -2.06      4.65 o 
   5   0   8       66.38       52.90     14.26 o 
   6   0   8       78.48       75.19     16.24 o 
   7   0   8        9.86       16.52      8.99 o 
 -10   1   8        2.18        6.32      3.77 o 
  -9   1   8        0.93        1.68      3.29 o 
  -8   1   8       15.05       16.46      7.61 o 
  -7   1   8       29.26       26.33      3.76 o 
  -6   1   8       13.37       14.26      4.17 o 
  -5   1   8        0.26        7.00      3.27 o 
  -4   1   8       48.24       51.52      6.68 o 
  -3   1   8        0.02       -1.43      2.70 o 
  -2   1   8       41.81       56.15      7.46 o 
  -1   1   8        0.05       10.00      6.65 o 
   0   1   8       38.21       49.76      7.80 o 
   1   1   8       36.13       47.59      7.51 o 
   2   1   8       13.96        9.99      4.40 o 
   3   1   8       52.72       57.77      8.93 o 
   4   1   8       14.02       25.02      6.63 o 
   5   1   8        0.01        6.75      4.37 o 
   6   1   8       44.45       37.80      7.87 o 
   7   1   8        0.02        5.67      4.74 o 
 -10   2   8        0.50        3.90      4.99 o 
  -9   2   8        2.17       -2.80      4.84 o 
  -8   2   8        7.61       20.51      6.19 o 
  -7   2   8       12.03        2.97      2.50 o 
  -6   2   8        8.91       13.90      4.80 o 
  -5   2   8       16.62       26.30      5.26 o 
  -4   2   8        1.64        3.01      3.02 o 
  -3   2   8        4.19        2.17      3.03 o 
  -2   2   8        8.13        6.40      3.50 o 
  -1   2   8       58.75       61.18      7.97 o 
   0   2   8       35.61       36.61      8.48 o 
   1   2   8        5.49        3.52      3.93 o 
   2   2   8       36.14       42.18      7.15 o 
   3   2   8       25.91       35.98      6.80 o 
   4   2   8        3.33        4.08      3.98 o 
   5   2   8       49.35       46.25      8.13 o 
   6   2   8       11.60        8.74      4.56 o 
   7   2   8       18.67       16.47      6.20 o 
 -10   3   8        8.23       12.31      6.71 o 
  -9   3   8        0.09       -5.35      5.35 o 
  -8   3   8        3.05        0.56      3.29 o 
  -7   3   8        7.08       11.56      4.96 o 
  -6   3   8       18.56       20.93      4.83 o 
  -5   3   8        0.38        0.48      2.67 o 
  -4   3   8       17.39       20.72      4.88 o 
  -3   3   8       41.71       56.07      7.71 o 
  -2   3   8        0.90        3.50      3.68 o 
  -1   3   8       63.87       63.10      8.40 o 
   0   3   8       79.14       88.70     10.35 o 
   1   3   8        1.72        2.09      3.17 o 
   2   3   8       34.24       28.81      8.56 o 
   3   3   8       35.74       41.12      7.69 o 
   4   3   8       10.54       12.78      5.23 o 
   5   3   8        1.20        4.52      3.88 o 
   6   3   8       29.54       33.84      7.56 o 
  -9   4   8        6.63       10.92      7.12 o 
  -8   4   8       38.21       62.38     10.45 o 
  -7   4   8        2.86        7.50      4.34 o 
  -6   4   8        0.19        2.37      2.91 o 
  -5   4   8       17.95       24.35      5.23 o 
  -4   4   8       42.05       42.47      6.37 o 
  -3   4   8        1.24       -1.25      2.66 o 
  -2   4   8        0.06        2.13      2.96 o 
  -1   4   8        4.69        0.86      2.69 o 
   0   4   8      106.05      107.43     11.77 o 
   1   4   8        1.69        2.49      3.24 o 
   2   4   8      260.92      295.33     23.85 o 
   3   4   8        0.66       -2.40      3.75 o 
   4   4   8       23.77       31.95      7.12 o 
   5   4   8       44.20       35.96      7.18 o 
   6   4   8       29.97       28.43      7.11 o 
  -9   5   8        0.20        3.68      4.85 o 
  -8   5   8        5.01        3.28      4.56 o 
  -7   5   8        0.59       -1.02      3.12 o 
  -6   5   8        2.49       -1.01      2.64 o 
  -5   5   8        0.32        4.65      4.56 o 
  -4   5   8        3.13        3.19      3.03 o 
  -3   5   8        2.24        0.03      2.37 o 
  -2   5   8       43.12       46.51      6.87 o 
  -1   5   8        0.67        2.18      3.03 o 
   0   5   8       18.03       16.99      4.81 o 
   1   5   8        0.96        3.26      4.22 o 
   2   5   8       11.72        5.90      4.18 o 
   3   5   8        1.89        1.79      3.45 o 
   4   5   8       32.18       27.22      6.69 o 
   5   5   8        4.17        2.07      3.66 o 
  -8   6   8        7.99        2.92      7.10 o 
  -7   6   8        2.09        8.81      9.98 o 
  -6   6   8        0.01        2.01      3.60 o 
  -5   6   8        7.25        3.92      3.17 o 
  -4   6   8       46.27       52.50     14.03 o 
  -3   6   8        0.64       -1.59      2.95 o 
  -2   6   8        2.55        6.46      3.46 o 
  -1   6   8       70.48       63.40      9.99 o 
   0   6   8        0.30       10.64      5.61 o 
   1   6   8        0.01       -3.72      3.74 o 
   2   6   8       58.05       46.73      7.97 o 
   3   6   8        2.83        4.34      3.69 o 
   4   6   8        0.21       -1.60      3.67 o 
  -7   7   8        5.44       21.57      9.88 o 
  -6   7   8       20.27       10.13     10.72 o 
  -5   7   8        2.39       -3.97      4.03 o 
  -4   7   8        1.16        3.38      3.95 o 
  -3   7   8        9.85        8.58      3.95 o 
  -2   7   8        7.56       13.32      4.51 o 
  -1   7   8        0.24       -0.23      2.46 o 
   0   7   8       27.41       25.95     10.18 o 
   1   7   8       37.95       35.40      7.02 o 
   2   7   8        0.26        2.33      3.34 o 
   3   7   8       41.93       45.56     12.90 o 
  -4   8   8        9.70       -6.45      6.46 o 
  -3   8   8        0.17        5.24      6.12 o 
  -2   8   8        3.71        4.58      7.38 o 
  -1   8   8       23.12       22.81     14.96 o 
   0   8   8        3.69       -1.24      5.26 o 
   1   8   8        1.54       -2.71      8.84 o 
  -9   1   9        0.12       -0.45      5.17 o 
  -8   1   9        6.61       12.16      7.81 o 
  -7   1   9        1.54        2.80      3.93 o 
  -6   1   9        1.46       -1.71      2.97 o 
  -5   1   9       16.41       18.88      5.78 o 
  -4   1   9        3.60        9.18      4.03 o 
  -3   1   9        0.01        1.87      3.12 o 
  -2   1   9        0.62       -2.71      3.30 o 
  -1   1   9       16.05       26.48      6.09 o 
   0   1   9       20.74       25.73      6.25 o 
   1   1   9        4.63        7.17      4.61 o 
   2   1   9       54.29       63.90     10.05 o 
   3   1   9        9.17       14.51      5.60 o 
   4   1   9        0.22        0.03      3.07 o 
   5   1   9       16.02       10.69      5.72 o 
  -8   2   9        0.35        5.40      9.20 o 
  -7   2   9        0.69        1.44      3.39 o 
  -6   2   9       18.22       28.79      6.99 o 
  -5   2   9       16.94       22.56      5.32 o 
  -4   2   9        3.19        4.27      4.88 o 
  -3   2   9       31.45       41.89      7.65 o 
  -2   2   9       10.18       14.60      5.40 o 
  -1   2   9       19.10       22.64      6.16 o 
   0   2   9        9.11       11.09      4.94 o 
   1   2   9       84.00      100.60     12.13 o 
   2   2   9        5.40        8.47      5.16 o 
   3   2   9        0.02        4.15      4.05 o 
   4   2   9       46.82       42.44      8.36 o 
   5   2   9       22.34       24.96      7.65 o 
  -8   3   9        2.67        8.73     10.98 o 
  -7   3   9       12.14        8.14      6.81 o 
  -6   3   9        0.59        2.19      3.21 o 
  -5   3   9        0.57        1.50      3.08 o 
  -4   3   9        1.14        5.19      7.00 o 
  -3   3   9       27.76       27.14      6.36 o 
  -2   3   9        0.26        7.63      4.82 o 
  -1   3   9       34.38       40.81      7.41 o 
   0   3   9        1.80        3.46      3.67 o 
   1   3   9       14.94       26.33      6.36 o 
   2   3   9        6.86        5.65      4.31 o 
   3   3   9       19.11       17.05      5.93 o 
   4   3   9        0.75        1.48      3.74 o 
  -7   4   9        3.87        1.15      3.57 o 
  -6   4   9        2.84       -2.87      3.54 o 
  -5   4   9        7.49        6.76      3.94 o 
  -4   4   9        0.44       -0.27      2.73 o 
  -3   4   9        0.82        2.92      3.48 o 
  -2   4   9       38.38       46.01      9.32 o 
  -1   4   9        0.78       -2.30      3.23 o 
   0   4   9        0.06        0.94      3.22 o 
   1   4   9       20.20       24.93      6.57 o 
   2   4   9       28.05       37.44      8.60 o 
   3   4   9        0.71        4.34      4.28 o 
   4   4   9       14.13       15.41      7.25 o 
  -6   5   9        0.02        2.22      3.69 o 
  -5   5   9        1.01       -1.59      3.37 o 
  -4   5   9        7.94        6.41      3.95 o 
  -3   5   9        9.59       10.18      4.53 o 
  -2   5   9       19.56       13.07      5.18 o 
  -1   5   9       13.83       13.87      6.41 o 
   0   5   9        0.62        1.82      3.52 o 
   1   5   9       16.29       10.25      4.97 o 
   2   5   9        2.13       11.26      5.50 o 
   3   5   9       30.91       31.66      7.44 o 
  -5   6   9       20.02       22.85     10.17 o 
  -4   6   9        2.95        6.02      4.15 o 
  -3   6   9        2.77        1.64      3.33 o 
  -2   6   9        8.37       17.65      5.54 o 
  -1   6   9        3.71        1.39      3.17 o 
   0   6   9        8.23        7.21      4.69 o 
   1   6   9       57.24       53.84      9.45 o 
  -6   0  10       14.45       28.15      9.05 o 
  -5   0  10        0.55       -1.30      4.85 o 
  -4   0  10       26.65       31.59      9.49 o 
  -3   0  10       12.89       20.96     12.87 o 
  -2   0  10        5.30        7.65      6.40 o 
  -1   0  10        9.28       14.90      7.62 o 
   0   0  10        7.53        8.70      8.42 o 
   1   0  10       21.66       43.12     11.88 o 
   2   0  10       11.46       15.17     15.73 o 
  -6   1  10        2.62        4.06      4.74 o 
  -5   1  10        0.11        3.65      3.69 o 
  -4   1  10       10.36       12.61      5.43 o 
  -3   1  10        0.88       12.43      5.18 o 
  -2   1  10        9.19       13.98      7.15 o 
  -1   1  10        8.12        4.88      4.18 o 
   0   1  10        3.71       11.72      6.39 o 
   1   1  10       14.40       27.37      7.98 o 
   2   1  10       10.29       13.86      6.01 o 
  -6   2  10        0.29        4.44      4.68 o 
  -5   2  10        2.18        0.33      2.92 o 
  -4   2  10        0.08        3.69      3.66 o 
  -3   2  10       21.09       29.82      7.34 o 
  -2   2  10        0.48        7.42      4.70 o 
  -1   2  10        0.02       -1.50      3.62 o 
   0   2  10        3.16        6.28      5.30 o 
   1   2  10        5.13        5.72      4.85 o 
   2   2  10        4.81        6.28     11.68 o 
  -5   3  10        7.56        9.96      5.03 o 
  -4   3  10        1.10       -2.05      3.51 o 
  -3   3  10        3.72        6.18      4.75 o 
  -2   3  10        5.89        7.30      5.41 o 
  -1   3  10        0.06        1.34      3.47 o 
   0   3  10        0.00       -4.27      4.27 o 
   1   3  10        3.90        5.14      4.58 o 
  -4   4  10        1.68        3.55      5.15 o 
  -3   4  10        0.46       -2.40      3.86 o 
  -2   4  10       13.79        2.84      4.23 o 
  -1   4  10        3.44        2.48      3.99 o 
   0   4  10       64.43       72.78     23.94 o 
                                                 
